# Supplementary material for: Climate and water-table levels regulate peat accumulation rates across Europe
Source: PLoS One. 2025 Jul 23;20(7):e0327422. doi: 10.1371/journal.pone.0327422 (PMC12286369; doi:10.1371/journal.pone.0327422)
Supplement: S1 File — Supporting Information 1 (Figure): Bayesian age-depth models. Supporting Information 2 (Table): Spearman’s rank correlation information (Rs (bottom left) and p-values (top right) are shown). Supporting Information 3 (Figure): Boxplot showing aPAR for each region (Britain and Ireland, Continental Europe; Scandinavia and Baltics).Supporting Information 4 (Figure): Boxplot showing aPAR across different climate phases including the Little Ice Age (LIA: 1500–1850 CE), Medieval Warm Period (MWP: 950–1250 CE) and Roman Warm Period (RWP: 1–400 CE). All data points are shows as well as the non-Little Ice Age data points (nLIA). Supporting Information 5 (Figure): Theil–Sen robust regression scatterplot of aPAR versus modern climatic data (NOAA–CIRES–DOE 20th Century Reanalysis Version 3). Supporting Information 6 (Figure): Theil–Sen robust regression scatterplot of aPAR versus palaeo-climatic data (CHELSA-TraCE21k). Supporting Information 7 (Table): Site-based data for aPAR, WTD, contemporary climate and palaeo-climate. Supporting Information 8 (Table): Theil–Sen robust regression information for aPAR regressions with WTD, contemporary climate, and palaeo-climate. Supporting Information 9 (Dataset). All data. (ZIP) [file pone.0327422.s001.zip › SI_2_Spearman_v2_fin.xlsx]

## Sheet: Sheet1
								Contemporary						Chelsa 12k
		Max AR	Average AR	Min AR	Max WTD	Average WTD	Min WTD	Annual T	JJA T	Annual TP	JJA TP	GDD0	GDD5	Annual T	JJA T	Annual TP	JJA TP	GDD0	GDD5
	Max AR		7.1453e-11	0.1718	0.50583	0.27469	0.54143	0.89993	0.11899	0.24515	0.29054	0.84382	0.7824	0.19542	0.0025278	0.20043	0.2603	0.065203	0.043346	p-value
	Average AR	0.90004		0.017693	0.18091	0.08543	0.71391	0.69767	0.087531	0.12696	0.25502	0.59985	0.65836	0.29939	0.00042691	0.084562	0.13353	0.10031	0.057149	p<0.10
	Min AR	0.26568	0.44486		0.58001	0.53361	0.51793	0.69407	0.012279	0.045411	0.20256	0.9621	0.95653	0.72229	0.010061	0.58722	0.6751	0.57179	0.49032
	Max WTD	-0.13118	-0.26033	-0.10924		5.3065e-05	0.66371	0.38606	0.50721	0.60304	0.30618	0.2682	0.26205	0.72092	0.66161	0.37185	0.17949	0.95701	0.99007
	Average WTD	-0.21378	-0.33091	-0.12279	0.68747		0.029068	0.62593	0.18608	0.15166	0.15615	0.80328	0.96029	0.97573	0.062217	0.24267	0.49618	0.50874	0.53603
	Min WTD	-0.12047	-0.072498	0.1275	0.085933	0.4127		0.0026532	0.8416	0.3334	0.72806	0.0048675	0.0028917	0.00069842	0.15866	0.20222	0.46477	0.00016774	0.00027446
Contemporary	Annual T	0.024897	-0.076807	-0.077768	0.17037	0.096297	-0.54596		0.87345	0.05276	0.86559	3.9627e-14	5.692e-11	1.1191e-07	0.79859	0.00099944	0.17838	3.003e-06	1.0092e-05
	JJA T	0.30147	0.32883	0.46677	0.13075	-0.25738	-0.039555	-0.03153		4.1125e-05	0.00072199	0.33086	0.12722	0.57903	0.00015122	0.41799	0.15706	0.98118	0.78552
	Annual TP	-0.2271	-0.29541	-0.38109	0.1027	0.27824	-0.18979	0.3698	-0.69462		2.941e-07	0.27411	0.44476	0.13745	0.00011728	0.0014848	0.261	0.38068	0.53023
	JJA TP	-0.20701	-0.22254	-0.24835	0.20055	0.27534	-0.068767	-0.033507	-0.60085	0.80165		0.42713	0.33929	0.64161	0.006449	0.34389	0.84739	0.90416	0.92832
	GDD0	0.038995	-0.1036	-0.0094096	0.21662	0.049295	-0.51677	0.94496	0.19077	0.21403	-0.15627		3.9409e-23	3.1831e-05	0.53063	0.0038507	0.082313	7.6623e-05	0.00013009
	GDD5	0.054648	-0.087387	0.010793	0.21936	-0.009859	-0.54197	0.90185	0.29522	0.15045	-0.18753	0.98904		0.00013885	0.3415	0.0092476	0.062564	0.00015325	0.0002125
Chelsa 12k	Annual T	0.2522	0.20333	0.070286	0.070646	0.0060241	-0.60214	0.81719	-0.10952	0.28785	0.091968	0.7016	0.65858		0.057582	0.13554	0.90475	2.2375e-18	7.6033e-15
	JJA T	0.54818	0.62052	0.47817	-0.086504	-0.35697	-0.27375	0.050494	0.65586	-0.66388	-0.50233	0.12368	0.18669	0.36305		0.012564	0.17192	0.0064409	0.0027348
	Annual TP	-0.24949	-0.33178	-0.10718	0.17545	0.22827	-0.24853	0.58801	-0.15934	0.57162	0.18578	0.52835	0.48288	0.2892	-0.46543		1.7844e-07	0.46907	0.65056
	JJA TP	-0.22015	-0.29062	0.082854	0.26116	0.13414	-0.14399	0.2618	0.27476	0.21983	0.038093	0.33406	0.35653	-0.023692	-0.26561	0.80986		0.54609	0.46214
	GDD0	0.35323	0.31695	0.11161	-0.010675	-0.13029	-0.65252	0.75786	0.0046704	0.17228	0.023839	0.6768	0.65544	0.97439	0.5024	0.14262	-0.1191		2.0007e-23
	GDD5	0.38452	0.36364	0.13595	0.0024634	-0.12207	-0.6361	0.73069	0.053846	0.1238	0.017811	0.66064	0.64475	0.95166	0.54456	0.089515	-0.14483	0.9896
		rs
		rs>0.5
