# Supplementary material for: Climate and water-table levels regulate peat accumulation rates across Europe
Source: PLoS One. 2025 Jul 23;20(7):e0327422. doi: 10.1371/journal.pone.0327422 (PMC12286369; doi:10.1371/journal.pone.0327422)
Supplement: S1 File — Supporting Information 1 (Figure): Bayesian age-depth models. Supporting Information 2 (Table): Spearman’s rank correlation information (Rs (bottom left) and p-values (top right) are shown). Supporting Information 3 (Figure): Boxplot showing aPAR for each region (Britain and Ireland, Continental Europe; Scandinavia and Baltics).Supporting Information 4 (Figure): Boxplot showing aPAR across different climate phases including the Little Ice Age (LIA: 1500–1850 CE), Medieval Warm Period (MWP: 950–1250 CE) and Roman Warm Period (RWP: 1–400 CE). All data points are shows as well as the non-Little Ice Age data points (nLIA). Supporting Information 5 (Figure): Theil–Sen robust regression scatterplot of aPAR versus modern climatic data (NOAA–CIRES–DOE 20th Century Reanalysis Version 3). Supporting Information 6 (Figure): Theil–Sen robust regression scatterplot of aPAR versus palaeo-climatic data (CHELSA-TraCE21k). Supporting Information 7 (Table): Site-based data for aPAR, WTD, contemporary climate and palaeo-climate. Supporting Information 8 (Table): Theil–Sen robust regression information for aPAR regressions with WTD, contemporary climate, and palaeo-climate. Supporting Information 9 (Dataset). All data. (ZIP) [file pone.0327422.s001.zip › SI_7Table_2_stats_v2_fin.xlsx]

## Sheet: Sheet1
Site	aPAR			Water-table reconstruction			Contemporary climate						CHELSA-TraCE21k
	Max AR	Average AR	Min AR	Max WTD	Average WTD	Min WTD	Annual T	JJA T	Annual TP	JJA TP	GDD0	GDD5	Annual T	JJA T	Annual TP	JJA TP	GDD0	GDD5
Ardkill	0.216216	0.136607	0.0337553	13.677	6.28992	-2.715	8.56111	13.3852	1210.16	100.452	3145.64	2920.24	9.84452	14.8781	966.421	229.526	3885.65	3856.82
Ballyduff	0.232558	0.123777	0.0221976	17.588	5.76169	-4.119	8.39497	13.3128	1254.79	105.161	3087.38	2858.27	10.0713	14.9684	971.158	234.895	3974.97	3967.67
Butterburn	0.152672	0.0927667	0.0456621	21.584	11.7621	4.59	7.53315	12.6165	1332.82	112.176	2778.43	2498.04	7.8932	14.2237	1166.37	290.526	3045.88	2728.6
Cloonoolish	0.210526	0.126895	0.0295858	18.403	9.11077	-2.107	8.40508	13.3128	1254.79	105.161	3087.38	2858.27	10.0743	14.9035	1032.26	239.105	3950.48	3943.18
Dead Island	0.12474	0.0735071	0.0162206	25.82	10.6804	-7.526	8.55852	13.0552	1374.02	115.694	3129.84	2893.19	9.84101	14.6772	1003.05	225.947	3756.91	3680.26
Derragh	0.199005	0.150531	0.104712	21.059	12.0388	3.003	8.18914	13.0602	1246.99	109.174	3002.42	2750.92	9.91162	14.9895	943.211	225.842	3868.58	3840.3
Keighley	0.112994	0.0825819	0.0537634	25.71	19.3157	5.066	7.97701	13.2828	1147.45	98.1426	2931.87	2670.06	7.31732	13.6579	1106.11	266.421	2831.69	2536.84
Malham	0.0896861	0.0492458	0.0211193	25.207	13.7917	-0.787	7.98266	13.2828	1147.45	98.1426	2931.87	2670.06	7.52325	13.8351	1385.53	328.053	2907.96	2620.77
Slieveanorra	0.0995025	0.0606707	0.0280505	25.984	12.2404	-5.892	9.17849	13.2559	1363.43	109.226	3347	3167.94	8.52325	13.4018	1415.11	323.632	3269.18	3010.94
Bagno Kusowo	0.166667	0.133893	0.1	24.197	4.32055	-1.696	7.60409	16.3644	907.422	88.95	2983.88	2784.08	7.38399	17.1947	667.947	243.211	3009.89	2859.96
Combe des Amburnex	0.111111	0.0619594	0.0357143	25.911	16.4764	11.675	8.37059	15.948	993.989	63.387	3193.1	2983.51	5.28136	12.6754	1722.26	433.105	2135.24	1953.72
Gązwa	0.2	0.157465	0.131579	17.251	7.28325	-0.557	6.99527	16.4896	900.822	92.0778	2891.02	2717.9	6.9364	17.7333	654.895	258.368	2997.11	2898.61
Izery	0.2	0.0932376	0.047619	32.182	16.1664	5.545	7.50536	16.3137	980.256	101.398	3012.41	2834.49	5.13333	14.1518	1060.26	382.895	2284.39	2213.42
Jelenia Wyspa	0.153846	0.108274	0.0471698	19.551	11.9042	7.423	7.56946	16.5876	849.733	83.0889	2988.51	2798.54	7.41996	17.8281	553.895	219.211	3066.03	2937.12
Linje	0.2	0.0921109	0.0393701	28.17	9.71007	-3.467	7.8012	17.1439	778.089	78.2778	3105.57	2928.55	7.7011	18.057	573.105	244.316	3130.39	2988.38
Mauntschas	0.333333	0.145983	0.0148148	28.74	13.7282	5.77	6.06788	14.5674	1380.47	155.128	2487.84	2292.72	2.06053	10.0912	993.158	308.789	1459.14	1317.13
Mechacz	0.333333	0.269613	0.227273	13.806	5.33451	-2.867	6.75183	16.4728	920.783	95.0333	2847.83	2683.52	6.55702	17.4439	664.842	265.105	2940.33	2848.03
Praz-Rodet	0.0966184	0.0520089	0.0358423	10.644	3.12344	-1.799	8.39939	15.948	993.989	63.387	3193.1	2983.51	6.33531	13.8228	1609.68	405.368	2438.65	2159.28
Słowińskie	0.222222	0.114221	0.0392157	33.804	11.8765	-0.839	8.08272	16.395	898.594	89.2444	3071.51	2845.39	7.79693	17.3816	700.842	243.053	3121.49	2910.62
Stążki	0.142857	0.105881	0.0434783	32.648	8.02059	3.354	7.60248	16.5876	849.733	83.0889	2988.51	2798.54	6.93684	17.3842	647.316	243.053	2937.5	2824.08
Tăul Muced	0.101523	0.0896304	0.0828157	21.938	8.14634	-0.19	5.68062	15.6781	1254.49	147.15	2668.47	2535.17	2.68268	10.6939	1294.26	526.316	1636.22	1458.71
Åkerlänna Römosse	0.294118	0.231633	0.175439	14.2021	8.03043	5.74501	5.2239	14.7311	762.378	71.5093	2347.59	2173.77	5.56557	16.4886	535.105	188.526	2435.92	2279.95
Kontolanrahka	0.323887	0.195416	0.0353982	18.0443	10.3891	4.5452	3.90886	14.7913	853.244	72.7389	2195.66	2058.08	4.67829	15.1289	582.474	201.316	2234.06	2145.99
Lappmyran	0.181818	0.110724	0.00498753	10.6835	5.23172	2.71098	2.52866	13.4741	829.811	68.5852	1856.59	1720.79	1.93838	14.2711	659.421	232.579	1910.29	1823.67
Lille Vildmose	0.447761	0.294465	0.0923077	22.4779	9.99746	1.2104	8.29551	15.6869	957.5	77.6722	3081.32	2837.24	8.43202	15.3868	627.789	174.263	3307.13	3069.96
Männikjärve	0.13986	0.0975305	0.0331675	17.6552	8.43039	1.6976	4.47419	15.3698	932.556	87.313	2344.51	2200.09	4.93048	15.1675	617.316	228	2286.4	2204.22
Stordalen 1	0.0288184	0.0288184	0.0288184	6.71396	6.71396	6.71396	-3.27532	9.0013	1150.33	124.581	969.761	868.461	-2.37325	10.0684	437.842	151.211	1192.76	1079.63
Stordalen 2	0.0321543	0.0272372	0.0201207	32.6393	17.0287	5.3877	-3.26601	9.0013	1150.33	124.581	969.761	868.461	-2.37325	10.0684	437.842	151.211	1192.76	1079.63
