# Supplementary material for: Climate and water-table levels regulate peat accumulation rates across Europe
Source: PLoS One. 2025 Jul 23;20(7):e0327422. doi: 10.1371/journal.pone.0327422 (PMC12286369; doi:10.1371/journal.pone.0327422)
Supplement: S1 File — Supporting Information 1 (Figure): Bayesian age-depth models. Supporting Information 2 (Table): Spearman’s rank correlation information (Rs (bottom left) and p-values (top right) are shown). Supporting Information 3 (Figure): Boxplot showing aPAR for each region (Britain and Ireland, Continental Europe; Scandinavia and Baltics).Supporting Information 4 (Figure): Boxplot showing aPAR across different climate phases including the Little Ice Age (LIA: 1500–1850 CE), Medieval Warm Period (MWP: 950–1250 CE) and Roman Warm Period (RWP: 1–400 CE). All data points are shows as well as the non-Little Ice Age data points (nLIA). Supporting Information 5 (Figure): Theil–Sen robust regression scatterplot of aPAR versus modern climatic data (NOAA–CIRES–DOE 20th Century Reanalysis Version 3). Supporting Information 6 (Figure): Theil–Sen robust regression scatterplot of aPAR versus palaeo-climatic data (CHELSA-TraCE21k). Supporting Information 7 (Table): Site-based data for aPAR, WTD, contemporary climate and palaeo-climate. Supporting Information 8 (Table): Theil–Sen robust regression information for aPAR regressions with WTD, contemporary climate, and palaeo-climate. Supporting Information 9 (Dataset). All data. (ZIP) [file pone.0327422.s001.zip › SI_8Table_3_corr_fin.xlsx]

## Sheet: Sheet1
aPAR	Value	Annual T (Modern) (°C)	JJA T (Modern) (°C)	Annual TP (Modern) (mm)	JJA TP (Modern) (mm)	GDD0 (Modern)	GDD5 (Modern)	Avg WTD (cm)	Max WTD (cm)	Min WTD (cm)	Annual T (Palaeo) (°C)	JJA T (Palaeo) (°C)	Annual TP (Palaeo) (mm)	JJA TP (Palaeo) (mm)	GDD0 (Palaeo)	GDD5 (Palaeo)
Average aPAR	intercept	0.1308	-0.0440625	0.196215	0.161875	0.19435	0.197747	0.150437	0.165569	0.110953	0.0811681	-0.114503	0.156325	0.180055	0.0554026	0.0503499
	coefficient	-0.004	0.009375	-9.34579e-05	-0.000625	-3.09598e-05	-3.41297e-05	-0.00493305	-0.00264726	-0.00101876	0.00384426	0.0143683	-5.95746e-05	-0.000281161	1.81884e-05	2.04011e-05
	beta	-0.194391	0.301228	-0.28285	-0.218622	-0.285978	-0.29811	-0.308993	-0.292442	-0.0705437	0.194712	0.521144	-0.323027	-0.3667	0.223976	0.257482			-1
Max aPAR	intercept	0.175	-0.0545455	0.29974	0.273468	0.137876	0.175	0.203936	0.218711	0.180334	0.123328	-0.167682	0.226468	0.255692	0.0451929	0.0362108			-0.5
	coeff	0	0.0151515	-0.00012987	-0.00112903	1.53374e-05	0	-0.00454597	-0.00224136	-0.0030274	0.00713378	0.0221325	-6.67913e-05	-0.000304893	4.14657e-05	4.57498e-05		Beta	0
	beta	0	0.331945	-0.268001	-0.269281	0.0965993	0	-0.194153	-0.168826	-0.142937	0.246369	0.547354	-0.246936	-0.271137	0.348162	0.393705			0.5
Min aPAR	intercept	0.0467949	-0.0389474	0.0860185	0.0614705	0.04	0.04	0.04	0.04	0.04	0.04	-0.0278091	0.04	0.04	0.04	0.04			1
	coefficient	-0.000854701	0.00526316	-4.62963e-05	-0.000266714	0	0	0	0	0	0	0.00458802	0	0	0	0
	beta	-0.052525	0.213849	-0.177183	-0.117977	0	0	0	0	0	0	0.210433	0	0	0	0
