# Supplementary material for: Climate and water-table levels regulate peat accumulation rates across Europe
Source: PLoS One. 2025 Jul 23;20(7):e0327422. doi: 10.1371/journal.pone.0327422 (PMC12286369; doi:10.1371/journal.pone.0327422)
Supplement: S1 File — Supporting Information 1 (Figure): Bayesian age-depth models. Supporting Information 2 (Table): Spearman’s rank correlation information (Rs (bottom left) and p-values (top right) are shown). Supporting Information 3 (Figure): Boxplot showing aPAR for each region (Britain and Ireland, Continental Europe; Scandinavia and Baltics).Supporting Information 4 (Figure): Boxplot showing aPAR across different climate phases including the Little Ice Age (LIA: 1500–1850 CE), Medieval Warm Period (MWP: 950–1250 CE) and Roman Warm Period (RWP: 1–400 CE). All data points are shows as well as the non-Little Ice Age data points (nLIA). Supporting Information 5 (Figure): Theil–Sen robust regression scatterplot of aPAR versus modern climatic data (NOAA–CIRES–DOE 20th Century Reanalysis Version 3). Supporting Information 6 (Figure): Theil–Sen robust regression scatterplot of aPAR versus palaeo-climatic data (CHELSA-TraCE21k). Supporting Information 7 (Table): Site-based data for aPAR, WTD, contemporary climate and palaeo-climate. Supporting Information 8 (Table): Theil–Sen robust regression information for aPAR regressions with WTD, contemporary climate, and palaeo-climate. Supporting Information 9 (Dataset). All data. (ZIP) [file pone.0327422.s001.zip › SI_9Alldata.xlsx]

## Sheet: Alldata
site	region	depth_cm	age_BP	age_error	wtd_cm	apar_cmyr	lat_deg	long_deg
AkerlännaRömosse	S	70	221.5	31.1	7.14617	0.175439	60.0167	17.3667
AkerlännaRömosse	S	69	215.8	29.2	6.85322	0.178571	60.0167	17.3667
AkerlännaRömosse	S	65	193.8	26.2	8.95176	0.181818	60.0167	17.3667
AkerlännaRömosse	S	67	204.7	27.6	6.89132	0.181818	60.0167	17.3667
AkerlännaRömosse	S	68	210.2	29.7	6.70599	0.181818	60.0167	17.3667
AkerlännaRömosse	S	90	312.6	16	9.16158	0.181818	60.0167	17.3667
AkerlännaRömosse	S	66	199.2	28.1	6.27698	0.185185	60.0167	17.3667
AkerlännaRömosse	S	89	307.1	14.6	7.96757	0.185185	60.0167	17.3667
AkerlännaRömosse	S	61	172.7	22.6	7.76718	0.188679	60.0167	17.3667
AkerlännaRömosse	S	71	226.8	31.1	5.89724	0.188679	60.0167	17.3667
AkerlännaRömosse	S	72	232.1	32.6	6.43926	0.188679	60.0167	17.3667
AkerlännaRömosse	S	62	177.9	24.6	7.48592	0.192308	60.0167	17.3667
AkerlännaRömosse	S	63	183.1	24.3	8.28896	0.192308	60.0167	17.3667
AkerlännaRömosse	S	64	188.3	26.3	8.27492	0.192308	60.0167	17.3667
AkerlännaRömosse	S	59	162.3	21.5	13.4468	0.196078	60.0167	17.3667
AkerlännaRömosse	S	60	167.4	22.8	7.59224	0.196078	60.0167	17.3667
AkerlännaRömosse	S	73	237.2	31.7	6.31133	0.196078	60.0167	17.3667
AkerlännaRömosse	S	74	242.3	32.5	7.09576	0.196078	60.0167	17.3667
AkerlännaRömosse	S	77	256.8	32.1	6.50604	0.2	60.0167	17.3667
AkerlännaRömosse	S	78	261.7	33.2	6.51426	0.204082	60.0167	17.3667
AkerlännaRömosse	S	76	251.8	32.1	5.74501	0.208333	60.0167	17.3667
AkerlännaRömosse	S	57	152.5	21.2	6.78978	0.212766	60.0167	17.3667
AkerlännaRömosse	S	58	157.2	21.7	14.2021	0.212766	60.0167	17.3667
AkerlännaRömosse	S	75	247	31.2	7.37271	0.212766	60.0167	17.3667
AkerlännaRömosse	S	88	301.7	16.4	9.50901	0.212766	60.0167	17.3667
AkerlännaRömosse	S	87	297	15.7	6.86644	0.217391	60.0167	17.3667
AkerlännaRömosse	S	86	292.4	17.2	6.89571	0.227273	60.0167	17.3667
AkerlännaRömosse	S	85	288	16.7	6.57429	0.232558	60.0167	17.3667
AkerlännaRömosse	S	53	137.1	25.7	8.22705	0.27027	60.0167	17.3667
AkerlännaRömosse	S	54	140.8	26.4	7.49926	0.27027	60.0167	17.3667
AkerlännaRömosse	S	79	265.4	31.6	7.26427	0.27027	60.0167	17.3667
AkerlännaRömosse	S	80	269.1	30.8	8.79109	0.27027	60.0167	17.3667
AkerlännaRömosse	S	81	272.8	26.7	7.27539	0.27027	60.0167	17.3667
AkerlännaRömosse	S	82	276.5	24.4	7.5267	0.27027	60.0167	17.3667
AkerlännaRömosse	S	44	105.4	28.3	8.80949	0.277778	60.0167	17.3667
AkerlännaRömosse	S	46	112.5	28.5	12.8621	0.277778	60.0167	17.3667
AkerlännaRömosse	S	51	129.9	25.9	7.34503	0.277778	60.0167	17.3667
AkerlännaRömosse	S	83	280.1	21.1	5.96667	0.277778	60.0167	17.3667
AkerlännaRömosse	S	84	283.7	19.3	7.55731	0.277778	60.0167	17.3667
AkerlännaRömosse	S	43	101.8	27.2	8.1146	0.285714	60.0167	17.3667
AkerlännaRömosse	S	45	108.9	27.9	8.49895	0.285714	60.0167	17.3667
AkerlännaRömosse	S	47	116	27.8	11.6081	0.285714	60.0167	17.3667
AkerlännaRömosse	S	49	122.9	27.4	5.92534	0.285714	60.0167	17.3667
AkerlännaRömosse	S	52	133.4	26.5	13.0294	0.285714	60.0167	17.3667
AkerlännaRömosse	S	55	144.3	24.5	8.95976	0.285714	60.0167	17.3667
AkerlännaRömosse	S	56	147.8	24.1	9.24292	0.285714	60.0167	17.3667
AkerlännaRömosse	S	48	119.4	27.9	7.9597	0.294118	60.0167	17.3667
AkerlännaRömosse	S	50	126.3	27.2	7.468	0.294118	60.0167	17.3667
Amburneaux	C	15	223	92	12.219	0.0357143	46.5397	6.2317
Amburneaux	C	13	173	93.5	17.953	0.0416667	46.5397	6.2317
Amburneaux	C	14	195	95.5	13.178	0.0454545	46.5397	6.2317
Amburneaux	C	11	132	94	22.039	0.0526316	46.5397	6.2317
Amburneaux	C	10	113	95	25.911	0.0588235	46.5397	6.2317
Amburneaux	C	12	149	96.5	21.628	0.0588235	46.5397	6.2317
Amburneaux	C	16	239	100.5	12.01	0.0625	46.5397	6.2317
Amburneaux	C	17	250	107.5	11.675	0.0909091	46.5397	6.2317
Amburneaux	C	18	259	127	11.675	0.111111	46.5397	6.2317
Ardkill	B	24	279.6	175.8	5.504	0.0337553	53.3653	-6.9532
Ardkill	B	28	384.2	178.2	7.215	0.0382409	53.3653	-6.9532
Ardkill	B	32	480.2	142.3	10.032	0.0416667	53.3653	-6.9532
Ardkill	B	36	569.3	103.6	5.819	0.0448934	53.3653	-6.9532
Ardkill	B	40	648.7	69.2	11.24	0.0503778	53.3653	-6.9532
Ardkill	B	20	161.1	118.8	7.023	0.0532623	53.3653	-6.9532
Ardkill	B	44	701.4	53.1	12.483	0.0759013	53.3653	-6.9532
Ardkill	B	192	1771.5	89	7.983	0.0854701	53.3653	-6.9532
Ardkill	B	68	949.4	45.3	1.031	0.0863931	53.3653	-6.9532
Ardkill	B	188	1724.7	78.1	8.204	0.0879121	53.3653	-6.9532
Ardkill	B	72	991.8	53.9	11.835	0.0943396	53.3653	-6.9532
Ardkill	B	48	743	72.6	8.899	0.0961538	53.3653	-6.9532
Ardkill	B	56	823.8	73.6	-0.546	0.0973236	53.3653	-6.9532
Ardkill	B	196	1812	90.2	13.677	0.0987654	53.3653	-6.9532
Ardkill	B	64	903.1	45.4	5.38	0.100503	53.3653	-6.9532
Ardkill	B	52	782.7	81.4	3.338	0.100756	53.3653	-6.9532
Ardkill	B	60	863.3	59.8	1.086	0.101266	53.3653	-6.9532
Ardkill	B	184	1679.2	59.8	0.002	0.115274	53.3653	-6.9532
Ardkill	B	76	1025.1	61.1	10.529	0.12012	53.3653	-6.9532
Ardkill	B	156	1475.8	98.2	3.82	0.138889	53.3653	-6.9532
Ardkill	B	160	1504.4	99.9	5.239	0.13986	53.3653	-6.9532
Ardkill	B	180	1644.5	66.4	-2.715	0.141844	53.3653	-6.9532
Ardkill	B	176	1616.3	77.1	0.653	0.142349	53.3653	-6.9532
Ardkill	B	152	1447	95.3	3.879	0.142857	53.3653	-6.9532
Ardkill	B	164	1532.4	96.7	2.836	0.142857	53.3653	-6.9532
Ardkill	B	172	1588.2	86	5.604	0.142857	53.3653	-6.9532
Ardkill	B	168	1560.2	92.7	7.261	0.143885	53.3653	-6.9532
Ardkill	B	144	1391.7	81.4	5.016	0.144928	53.3653	-6.9532
Ardkill	B	140	1364.1	72.8	2.158	0.14652	53.3653	-6.9532
Ardkill	B	148	1419	89.4	5.362	0.14652	53.3653	-6.9532
Ardkill	B	200	1836.6	103.3	10.119	0.162602	53.3653	-6.9532
Ardkill	B	204	1861.1	106.8	5.116	0.163265	53.3653	-6.9532
Ardkill	B	216	1932.7	116.5	12.055	0.165975	53.3653	-6.9532
Ardkill	B	212	1908.6	113.1	7.685	0.168067	53.3653	-6.9532
Ardkill	B	208	1884.8	110.6	4.751	0.168776	53.3653	-6.9532
Ardkill	B	84	1071.7	73.2	9.432	0.169492	53.3653	-6.9532
Ardkill	B	80	1048.1	73.6	10.232	0.173913	53.3653	-6.9532
Ardkill	B	88	1094.4	74.1	13.13	0.176211	53.3653	-6.9532
Ardkill	B	92	1116.9	74.3	8.664	0.177778	53.3653	-6.9532
Ardkill	B	136	1336.8	51.5	6.283	0.178571	53.3653	-6.9532
Ardkill	B	96	1138.9	76.2	8.518	0.181818	53.3653	-6.9532
Ardkill	B	100	1159.8	76.4	9.857	0.191388	53.3653	-6.9532
Ardkill	B	132	1314.4	51	0.756	0.2	53.3653	-6.9532
Ardkill	B	124	1274.9	58.8	7.252	0.20202	53.3653	-6.9532
Ardkill	B	128	1294.4	54.8	4.019	0.205128	53.3653	-6.9532
Ardkill	B	112	1217.6	66.9	5.549	0.206186	53.3653	-6.9532
Ardkill	B	108	1198.2	70	3.827	0.207254	53.3653	-6.9532
Ardkill	B	104	1178.9	73.2	4.922	0.209424	53.3653	-6.9532
Ardkill	B	116	1236.6	65.3	5.066	0.210526	53.3653	-6.9532
Ardkill	B	120	1255.1	63.9	7.416	0.216216	53.3653	-6.9532
Ballyduff	B	44	532	59.5	-0.338	0.0221976	53.0807	-7.9925
Ballyduff	B	42	441.9	53.2	-2.203	0.0222222	53.0807	-7.9925
Ballyduff	B	88	1033.7	23	3.515	0.0272109	53.0807	-7.9925
Ballyduff	B	90	1107.1	33.3	-0.006	0.027248	53.0807	-7.9925
Ballyduff	B	46	600.8	60.7	0.099	0.0290698	53.0807	-7.9925
Ballyduff	B	32	101.7	32.9	-1.569	0.0316456	53.0807	-7.9925
Ballyduff	B	34	164.8	61	-4.119	0.0316957	53.0807	-7.9925
Ballyduff	B	36	227.7	57.7	-2.371	0.0317965	53.0807	-7.9925
Ballyduff	B	38	289.8	54.2	-3.464	0.0322061	53.0807	-7.9925
Ballyduff	B	40	351.9	88.9	-2.742	0.0322061	53.0807	-7.9925
Ballyduff	B	48	648.4	41.4	7.048	0.0420168	53.0807	-7.9925
Ballyduff	B	50	696	42	6.581	0.0420168	53.0807	-7.9925
Ballyduff	B	86	960.2	29.5	2.555	0.0469484	53.0807	-7.9925
Ballyduff	B	124	1327.7	43.4	0.396	0.0883002	53.0807	-7.9925
Ballyduff	B	172	1810.3	74.2	12.457	0.0952381	53.0807	-7.9925
Ballyduff	B	156	1648.6	118.8	11.862	0.0954654	53.0807	-7.9925
Ballyduff	B	152	1606.7	112.8	13.448	0.0963855	53.0807	-7.9925
Ballyduff	B	54	737.1	51.4	9.645	0.0970874	53.0807	-7.9925
Ballyduff	B	52	716.5	39	7.312	0.097561	53.0807	-7.9925
Ballyduff	B	136	1448	121.6	10.476	0.0977995	53.0807	-7.9925
Ballyduff	B	168	1768.3	90.1	17.018	0.0980392	53.0807	-7.9925
Ballyduff	B	176	1850.1	63.3	7.207	0.100503	53.0807	-7.9925
Ballyduff	B	128	1367.4	75	2.299	0.100756	53.0807	-7.9925
Ballyduff	B	132	1407.1	97	4.186	0.100756	53.0807	-7.9925
Ballyduff	B	148	1565.2	116.3	13.461	0.100756	53.0807	-7.9925
Ballyduff	B	164	1727.5	104.1	9.11	0.100756	53.0807	-7.9925
Ballyduff	B	160	1687.8	115.2	15.481	0.102041	53.0807	-7.9925
Ballyduff	B	140	1487	123.2	12.907	0.102564	53.0807	-7.9925
Ballyduff	B	144	1525.5	117.7	14.833	0.103896	53.0807	-7.9925
Ballyduff	B	56	755.8	58.1	6.948	0.106952	53.0807	-7.9925
Ballyduff	B	120	1282.4	49.6	-0.992	0.111111	53.0807	-7.9925
Ballyduff	B	188	1941.5	59.8	4.842	0.115274	53.0807	-7.9925
Ballyduff	B	60	789.9	48.8	14.765	0.116959	53.0807	-7.9925
Ballyduff	B	58	772.8	49.7	6.635	0.117647	53.0807	-7.9925
Ballyduff	B	180	1881	73	2.09	0.12945	53.0807	-7.9925
Ballyduff	B	64	820.1	34.3	8.282	0.131579	53.0807	-7.9925
Ballyduff	B	62	804.9	40.1	9.348	0.133333	53.0807	-7.9925
Ballyduff	B	184	1906.8	68.8	0.383	0.155039	53.0807	-7.9925
Ballyduff	B	116	1246.4	34.6	3.384	0.160643	53.0807	-7.9925
Ballyduff	B	82	905.8	25.5	12.264	0.166667	53.0807	-7.9925
Ballyduff	B	84	917.6	31.4	7.96	0.169492	53.0807	-7.9925
Ballyduff	B	66	831.8	32.4	10.504	0.17094	53.0807	-7.9925
Ballyduff	B	108	1199.6	43.1	0.573	0.176991	53.0807	-7.9925
Ballyduff	B	112	1221.5	41.1	0.067	0.182648	53.0807	-7.9925
Ballyduff	B	106	1188.3	46.1	-1.283	0.183486	53.0807	-7.9925
Ballyduff	B	104	1177.4	45	-0.174	0.186916	53.0807	-7.9925
Ballyduff	B	102	1166.7	40.9	0.412	0.188679	53.0807	-7.9925
Ballyduff	B	100	1156.1	42	0.192	0.19802	53.0807	-7.9925
Ballyduff	B	98	1146	33.9	-1.243	0.2	53.0807	-7.9925
Ballyduff	B	96	1136	37	-0.716	0.204082	53.0807	-7.9925
Ballyduff	B	92	1116.7	31.2	2.365	0.208333	53.0807	-7.9925
Ballyduff	B	94	1126.2	35.1	-0.279	0.210526	53.0807	-7.9925
Ballyduff	B	78	884.7	26.1	11.923	0.217391	53.0807	-7.9925
Ballyduff	B	80	893.8	26.6	10.393	0.21978	53.0807	-7.9925
Ballyduff	B	76	875.5	29.5	17.588	0.222222	53.0807	-7.9925
Ballyduff	B	74	866.5	30	15.517	0.227273	53.0807	-7.9925
Ballyduff	B	72	857.7	26.9	7.077	0.229885	53.0807	-7.9925
Ballyduff	B	68	840.4	27.9	11.922	0.232558	53.0807	-7.9925
Ballyduff	B	70	849	28.1	14.109	0.232558	53.0807	-7.9925
Butterburn	B	74	731.35	60.75	17.183	0.0456621	55.0875	-2.5036
Butterburn	B	72	687.55	68.6	10.225	0.0487805	55.0875	-2.5036
Butterburn	B	170	1840.95	100.75	17.131	0.0573395	55.0875	-2.5036
Butterburn	B	58	495	37.95	11.693	0.0589102	55.0875	-2.5036
Butterburn	B	60	527.95	32.95	8.044	0.060698	55.0875	-2.5036
Butterburn	B	76	764.25	63.55	12.255	0.0607903	55.0875	-2.5036
Butterburn	B	56	461.05	59.8	6.767	0.0653595	55.0875	-2.5036
Butterburn	B	26	120.75	85	15.626	0.0684932	55.0875	-2.5036
Butterburn	B	160	1666.55	77.05	12.41	0.0717618	55.0875	-2.5036
Butterburn	B	54	430.45	64	12.986	0.0731261	55.0875	-2.5036
Butterburn	B	52	403.1	64.15	4.59	0.0733945	55.0875	-2.5036
Butterburn	B	150	1527.2	127.15	14.045	0.075643	55.0875	-2.5036
Butterburn	B	50	375.85	69.95	6.59	0.0760456	55.0875	-2.5036
Butterburn	B	48	349.55	55.45	6.706	0.0763359	55.0875	-2.5036
Butterburn	B	140	1395	140.6	12.745	0.0776699	55.0875	-2.5036
Butterburn	B	62	553.25	49	6.091	0.0790514	55.0875	-2.5036
Butterburn	B	34	214.45	49.65	17.98	0.0816327	55.0875	-2.5036
Butterburn	B	70	646.55	92.15	5.71	0.0816327	55.0875	-2.5036
Butterburn	B	32	189.95	61.2	20.639	0.0817996	55.0875	-2.5036
Butterburn	B	64	577.4	87.85	5.017	0.0828157	55.0875	-2.5036
Butterburn	B	66	600.15	105	11.983	0.0879121	55.0875	-2.5036
Butterburn	B	30	165.5	73.45	18.636	0.0888889	55.0875	-2.5036
Butterburn	B	28	143	78.75	18.708	0.0898876	55.0875	-2.5036
Butterburn	B	78	786.45	51.8	12.376	0.0900901	55.0875	-2.5036
Butterburn	B	68	622.05	97.9	8.783	0.0913242	55.0875	-2.5036
Butterburn	B	80	807.35	48.1	10.159	0.0956938	55.0875	-2.5036
Butterburn	B	130	1266.25	66.95	15.115	0.0961076	55.0875	-2.5036
Butterburn	B	36	235.25	44.6	17.326	0.0961538	55.0875	-2.5036
Butterburn	B	100	967.7	102	15.578	0.0962696	55.0875	-2.5036
Butterburn	B	120	1162.2	96.75	9.622	0.101937	55.0875	-2.5036
Butterburn	B	110	1064.1	110.6	6.492	0.103734	55.0875	-2.5036
Butterburn	B	96	926.15	66.2	21.584	0.107239	55.0875	-2.5036
Butterburn	B	46	323.35	55.4	9.578	0.107962	55.0875	-2.5036
Butterburn	B	40	269.85	27.4	10.062	0.115274	55.0875	-2.5036
Butterburn	B	38	252.5	34.1	12.583	0.115942	55.0875	-2.5036
Butterburn	B	42	286.3	25.8	5.115	0.121581	55.0875	-2.5036
Butterburn	B	94	907.5	53.5	10.36	0.121581	55.0875	-2.5036
Butterburn	B	92	891.05	42.6	16.116	0.124224	55.0875	-2.5036
Butterburn	B	82	821.55	45.9	10.13	0.140845	55.0875	-2.5036
Butterburn	B	90	874.95	45.55	6.034	0.14652	55.0875	-2.5036
Butterburn	B	88	861.3	46.4	11.702	0.149813	55.0875	-2.5036
Butterburn	B	86	847.95	51.65	10.654	0.150376	55.0875	-2.5036
Butterburn	B	84	834.65	50	12.643	0.152672	55.0875	-2.5036
Cloonoolish	B	44	404.4	188.9	10.392	0.0295858	53.1865	-8.2569
Cloonoolish	B	48	522.3	163.8	-0.665	0.0339271	53.1865	-8.2569
Cloonoolish	B	52	639.3	119.8	11.504	0.034188	53.1865	-8.2569
Cloonoolish	B	40	269.2	199.8	3.603	0.0347826	53.1865	-8.2569
Cloonoolish	B	56	740.9	79.1	8.342	0.0393701	53.1865	-8.2569
Cloonoolish	B	36	154.2	89.2	2.479	0.0554017	53.1865	-8.2569
Cloonoolish	B	176	1584.5	137.9	8.343	0.0831601	53.1865	-8.2569
Cloonoolish	B	172	1536.4	132.1	10.985	0.0835073	53.1865	-8.2569
Cloonoolish	B	168	1488.5	122.7	6.602	0.0849257	53.1865	-8.2569
Cloonoolish	B	180	1631.6	138.2	12.191	0.0849257	53.1865	-8.2569
Cloonoolish	B	184	1678.5	127	6.43	0.0852878	53.1865	-8.2569
Cloonoolish	B	188	1725.1	113.6	6.59	0.0858369	53.1865	-8.2569
Cloonoolish	B	164	1441.4	112.7	1.376	0.0860215	53.1865	-8.2569
Cloonoolish	B	192	1771	98.4	1.912	0.087146	53.1865	-8.2569
Cloonoolish	B	196	1816.2	88.2	2.592	0.0884956	53.1865	-8.2569
Cloonoolish	B	200	1859	118.1	9.732	0.0934579	53.1865	-8.2569
Cloonoolish	B	204	1900.3	137.6	2.302	0.0968523	53.1865	-8.2569
Cloonoolish	B	208	1941.2	159.4	4.197	0.0977995	53.1865	-8.2569
Cloonoolish	B	160	1394.9	91.7	-2.107	0.101266	53.1865	-8.2569
Cloonoolish	B	60	780	90.1	13.103	0.102302	53.1865	-8.2569
Cloonoolish	B	68	841.7	85.5	15.253	0.125786	53.1865	-8.2569
Cloonoolish	B	64	809.9	88	17.672	0.133779	53.1865	-8.2569
Cloonoolish	B	72	871.2	85	18.246	0.135593	53.1865	-8.2569
Cloonoolish	B	156	1355.4	54.4	-1.234	0.138889	53.1865	-8.2569
Cloonoolish	B	76	897.3	85.1	8.02	0.153257	53.1865	-8.2569
Cloonoolish	B	132	1203.1	76.4	10.217	0.15625	53.1865	-8.2569
Cloonoolish	B	136	1228.2	79.2	9.906	0.159363	53.1865	-8.2569
Cloonoolish	B	88	970.8	72.1	4.294	0.16	53.1865	-8.2569
Cloonoolish	B	152	1326.6	62.2	0.47	0.16	53.1865	-8.2569
Cloonoolish	B	148	1301.6	69.3	8.475	0.161943	53.1865	-8.2569
Cloonoolish	B	144	1276.9	73.2	10.879	0.162602	53.1865	-8.2569
Cloonoolish	B	128	1177.5	74.7	12.02	0.163934	53.1865	-8.2569
Cloonoolish	B	84	945.8	79.8	12.739	0.164609	53.1865	-8.2569
Cloonoolish	B	80	921.5	84.7	11.684	0.165289	53.1865	-8.2569
Cloonoolish	B	92	994.9	63.2	9.441	0.165975	53.1865	-8.2569
Cloonoolish	B	140	1252.3	79.7	7.713	0.165975	53.1865	-8.2569
Cloonoolish	B	96	1017.1	61.4	11.921	0.18018	53.1865	-8.2569
Cloonoolish	B	124	1153.1	77.1	18.403	0.199005	53.1865	-8.2569
Cloonoolish	B	120	1133	83	17.16	0.203046	53.1865	-8.2569
Cloonoolish	B	116	1113.3	76.8	17.079	0.204082	53.1865	-8.2569
Cloonoolish	B	112	1093.7	71	17.962	0.205128	53.1865	-8.2569
Cloonoolish	B	104	1055.2	69.4	16.558	0.209424	53.1865	-8.2569
Cloonoolish	B	100	1036.1	66.7	8.445	0.210526	53.1865	-8.2569
Cloonoolish	B	108	1074.2	68.6	17.648	0.210526	53.1865	-8.2569
DeadIsland	B	18.5	339.25	5.825	-6.778	0.0162206	54.8862	-6.5487
DeadIsland	B	19.5	400.85	4.65	-7.468	0.0162338	54.8862	-6.5487
DeadIsland	B	17.5	277.6	8.6	-7.526	0.016247	54.8862	-6.5487
DeadIsland	B	16.5	216.05	11.875	-7.524	0.0162602	54.8862	-6.5487
DeadIsland	B	15.5	154.55	15.3	-2.289	0.0243013	54.8862	-6.5487
DeadIsland	B	20.5	441.2	3.9	-5.138	0.0247831	54.8862	-6.5487
DeadIsland	B	26.5	583.85	5.55	12.703	0.027137	54.8862	-6.5487
DeadIsland	B	27.5	620.7	6.9	7.566	0.027137	54.8862	-6.5487
DeadIsland	B	28.5	657.5	14.625	10.501	0.0271739	54.8862	-6.5487
DeadIsland	B	29.5	694.3	23.1	-0.332	0.0271739	54.8862	-6.5487
DeadIsland	B	30.5	725.15	25.3	3.822	0.0324149	54.8862	-6.5487
DeadIsland	B	25.5	547	11.925	3.663	0.0355872	54.8862	-6.5487
DeadIsland	B	33.5	800.7	17.075	5.641	0.0397088	54.8862	-6.5487
DeadIsland	B	36.5	868.75	12.65	16.208	0.0440852	54.8862	-6.5487
DeadIsland	B	14.5	113.4	14.9	5.96	0.0477327	54.8862	-6.5487
DeadIsland	B	39.5	930.65	71.8	11.098	0.0484653	54.8862	-6.5487
DeadIsland	B	42.5	990.4	88.85	4.055	0.0502092	54.8862	-6.5487
DeadIsland	B	22.5	480	6.8	-5.045	0.0514139	54.8862	-6.5487
DeadIsland	B	23.5	499.45	10.425	13.423	0.0514139	54.8862	-6.5487
DeadIsland	B	24.5	518.9	14.2	3.159	0.0514139	54.8862	-6.5487
DeadIsland	B	21.5	460.55	4.1	-1.266	0.0516796	54.8862	-6.5487
DeadIsland	B	45.5	1041.1	118.475	3.087	0.0591716	54.8862	-6.5487
DeadIsland	B	69.5	1303.2	160.9	21.688	0.0865801	54.8862	-6.5487
DeadIsland	B	84.5	1468.85	137.875	20.088	0.0878477	54.8862	-6.5487
DeadIsland	B	48.5	1074.85	127.475	22.076	0.0888889	54.8862	-6.5487
DeadIsland	B	87.5	1502.1	128.35	19.899	0.0902256	54.8862	-6.5487
DeadIsland	B	90.5	1535.15	125.875	19.991	0.0907716	54.8862	-6.5487
DeadIsland	B	75.5	1369	157.975	9.845	0.0909091	54.8862	-6.5487
DeadIsland	B	78.5	1402	149.55	20.102	0.0909091	54.8862	-6.5487
DeadIsland	B	63.5	1235.7	156.3	23.353	0.091047	54.8862	-6.5487
DeadIsland	B	66.5	1268.55	157.25	24.179	0.0913242	54.8862	-6.5487
DeadIsland	B	72.5	1336	157.05	22.583	0.0914634	54.8862	-6.5487
DeadIsland	B	81.5	1434.7	142.4	23.747	0.0917431	54.8862	-6.5487
DeadIsland	B	57.5	1171.4	147.775	12.832	0.0918836	54.8862	-6.5487
DeadIsland	B	54.5	1138.75	145.35	19.29	0.0927357	54.8862	-6.5487
DeadIsland	B	51.5	1106.4	136.7	25.82	0.0950872	54.8862	-6.5487
DeadIsland	B	60.5	1202.75	155.5	9.427	0.0956938	54.8862	-6.5487
DeadIsland	B	96.5	1592.55	122.675	13.086	0.10101	54.8862	-6.5487
DeadIsland	B	129.5	1885.15	176.55	10.931	0.106383	54.8862	-6.5487
DeadIsland	B	114.5	1747.9	157.775	11.445	0.107143	54.8862	-6.5487
DeadIsland	B	132.5	1913	176.575	10.072	0.10772	54.8862	-6.5487
DeadIsland	B	93.5	1562.85	121.65	24.819	0.108303	54.8862	-6.5487
DeadIsland	B	123.5	1830.1	168.225	6.512	0.108303	54.8862	-6.5487
DeadIsland	B	135.5	1940.5	182.35	9.692	0.109091	54.8862	-6.5487
DeadIsland	B	117.5	1775.2	159.025	9.698	0.10989	54.8862	-6.5487
DeadIsland	B	120.5	1802.4	166.325	13.202	0.110294	54.8862	-6.5487
DeadIsland	B	126.5	1856.95	171.6	18.598	0.111732	54.8862	-6.5487
DeadIsland	B	108.5	1693.95	146.925	20.932	0.115607	54.8862	-6.5487
DeadIsland	B	111.5	1719.9	152.65	18.037	0.115607	54.8862	-6.5487
DeadIsland	B	99.5	1618.4	129.85	12.201	0.116054	54.8862	-6.5487
DeadIsland	B	102.5	1643.95	134.4	8.909	0.117417	54.8862	-6.5487
DeadIsland	B	105.5	1668	143.825	14.809	0.12474	54.8862	-6.5487
Derragh	B	220	1417.7	140.1	12.725	0.104712	53.7667	-7.4083
Derragh	B	240	1605.3	143.7	11.169	0.105541	53.7667	-7.4083
Derragh	B	216	1379.5	130.2	10.451	0.10582	53.7667	-7.4083
Derragh	B	228	1492.3	138.4	13.778	0.10582	53.7667	-7.4083
Derragh	B	248	1680.8	126.5	16.71	0.10582	53.7667	-7.4083
Derragh	B	232	1530	139.7	15.163	0.106101	53.7667	-7.4083
Derragh	B	244	1643	133.8	13.331	0.106101	53.7667	-7.4083
Derragh	B	256	1755.9	114.4	18.17	0.106101	53.7667	-7.4083
Derragh	B	260	1793.5	119	16.689	0.106383	53.7667	-7.4083
Derragh	B	236	1567.4	140.2	12.842	0.106952	53.7667	-7.4083
Derragh	B	252	1718.2	120.2	20.566	0.106952	53.7667	-7.4083
Derragh	B	212	1341.7	118.3	9.835	0.108401	53.7667	-7.4083
Derragh	B	264	1830.4	137.4	12.665	0.108401	53.7667	-7.4083
Derragh	B	268	1867.3	147.4	20.652	0.108401	53.7667	-7.4083
Derragh	B	224	1454.5	140.9	12.487	0.108696	53.7667	-7.4083
Derragh	B	272	1903.8	156.7	15.74	0.109589	53.7667	-7.4083
Derragh	B	276	1940.2	168.2	15.833	0.10989	53.7667	-7.4083
Derragh	B	208	1304.8	92.4	8.128	0.113636	53.7667	-7.4083
Derragh	B	204	1269.6	72.9	11.243	0.128205	53.7667	-7.4083
Derragh	B	84	597.4	107.4	15.978	0.13289	53.7667	-7.4083
Derragh	B	36	261.4	125.7	15.559	0.136519	53.7667	-7.4083
Derragh	B	40	290.2	118.2	12.334	0.138889	53.7667	-7.4083
Derragh	B	44	319	114.9	11.487	0.138889	53.7667	-7.4083
Derragh	B	32	232.1	129.4	9.852	0.140351	53.7667	-7.4083
Derragh	B	56	403.2	112.2	8.506	0.140351	53.7667	-7.4083
Derragh	B	100	708.5	92.8	6.415	0.140845	53.7667	-7.4083
Derragh	B	16	120.1	146.6	17.154	0.142349	53.7667	-7.4083
Derragh	B	24	176	138.5	14.483	0.142857	53.7667	-7.4083
Derragh	B	52	374.7	106.7	7.493	0.142857	53.7667	-7.4083
Derragh	B	20	148	144.5	7.791	0.143369	53.7667	-7.4083
Derragh	B	60	431	120.6	5.321	0.143885	53.7667	-7.4083
Derragh	B	80	567.3	115.9	20.076	0.143885	53.7667	-7.4083
Derragh	B	96	680.1	97.5	10.247	0.143885	53.7667	-7.4083
Derragh	B	48	346.7	108.1	3.003	0.144404	53.7667	-7.4083
Derragh	B	28	203.6	134.9	10.714	0.144928	53.7667	-7.4083
Derragh	B	88	625	102.7	21.059	0.144928	53.7667	-7.4083
Derragh	B	64	458.3	119.9	16.188	0.14652	53.7667	-7.4083
Derragh	B	76	539.5	115.7	17.504	0.14652	53.7667	-7.4083
Derragh	B	92	652.3	100.3	15.49	0.14652	53.7667	-7.4083
Derragh	B	72	512.2	116.5	13.863	0.148148	53.7667	-7.4083
Derragh	B	68	485.2	118.4	16.567	0.148699	53.7667	-7.4083
Derragh	B	104	735	89.8	9.777	0.150943	53.7667	-7.4083
Derragh	B	108	757.8	91.5	11.531	0.175439	53.7667	-7.4083
Derragh	B	144	948.6	108	7.176	0.184332	53.7667	-7.4083
Derragh	B	112	779.3	97.1	7.806	0.186047	53.7667	-7.4083
Derragh	B	116	800.8	100.8	8.043	0.186047	53.7667	-7.4083
Derragh	B	120	822.3	104.3	7.595	0.186047	53.7667	-7.4083
Derragh	B	164	1052	99.5	12.645	0.187793	53.7667	-7.4083
Derragh	B	196	1217.9	70.5	12.845	0.187793	53.7667	-7.4083
Derragh	B	148	969.7	107.9	12.116	0.189573	53.7667	-7.4083
Derragh	B	124	843.3	103.9	12.458	0.190476	53.7667	-7.4083
Derragh	B	132	885.1	105.6	6.573	0.190476	53.7667	-7.4083
Derragh	B	136	906	108.4	6.786	0.191388	53.7667	-7.4083
Derragh	B	140	926.9	109.8	14.165	0.191388	53.7667	-7.4083
Derragh	B	180	1135.1	89	7.854	0.191388	53.7667	-7.4083
Derragh	B	128	864.1	107.3	8.976	0.192308	53.7667	-7.4083
Derragh	B	172	1093.4	98.1	12.286	0.192308	53.7667	-7.4083
Derragh	B	176	1114.2	95.6	8.654	0.192308	53.7667	-7.4083
Derragh	B	192	1196.6	74.7	13.716	0.192308	53.7667	-7.4083
Derragh	B	152	990.4	104.5	9.05	0.193237	53.7667	-7.4083
Derragh	B	168	1072.6	97.1	6.179	0.194175	53.7667	-7.4083
Derragh	B	200	1238.4	65.2	9.162	0.195122	53.7667	-7.4083
Derragh	B	184	1155.5	84.6	6.304	0.196078	53.7667	-7.4083
Derragh	B	188	1175.8	78.9	13.289	0.197044	53.7667	-7.4083
Derragh	B	156	1010.6	103.1	12.579	0.19802	53.7667	-7.4083
Derragh	B	160	1030.7	103.2	11.736	0.199005	53.7667	-7.4083
Gazwa	C	170	900	127	10.344	0.131579	53.8726	21.2201
Gazwa	C	155	789	116.5	9.045	0.135135	53.8726	21.2201
Gazwa	C	160	826	122	10.959	0.135135	53.8726	21.2201
Gazwa	C	180	973	130	5.001	0.135135	53.8726	21.2201
Gazwa	C	190	1045	128.5	5.723	0.135135	53.8726	21.2201
Gazwa	C	195	1082	125.5	3.235	0.135135	53.8726	21.2201
Gazwa	C	205	1155	112	-0.557	0.135135	53.8726	21.2201
Gazwa	C	215	1229	91.5	1.538	0.135135	53.8726	21.2201
Gazwa	C	220	1266	77.5	5.723	0.135135	53.8726	21.2201
Gazwa	C	230	1339	106	6.254	0.135135	53.8726	21.2201
Gazwa	C	235	1376	117.5	6.982	0.135135	53.8726	21.2201
Gazwa	C	245	1449	134	6.27	0.135135	53.8726	21.2201
Gazwa	C	250	1486	139	6.232	0.135135	53.8726	21.2201
Gazwa	C	255	1523	145	7.315	0.135135	53.8726	21.2201
Gazwa	C	265	1596	155	6.682	0.135135	53.8726	21.2201
Gazwa	C	270	1633	157	6.721	0.135135	53.8726	21.2201
Gazwa	C	280	1706	160	5.883	0.135135	53.8726	21.2201
Gazwa	C	290	1780	162.5	7.082	0.135135	53.8726	21.2201
Gazwa	C	310	1925	157	2.597	0.135135	53.8726	21.2201
Gazwa	C	300	1853	161.5	7.146	0.136986	53.8726	21.2201
Gazwa	C	150	752	110	6.221	0.138889	53.8726	21.2201
Gazwa	C	165	862	125.5	14.118	0.138889	53.8726	21.2201
Gazwa	C	175	936	129.5	8.868	0.138889	53.8726	21.2201
Gazwa	C	200	1118	120.5	5.953	0.138889	53.8726	21.2201
Gazwa	C	225	1302	89.5	6.808	0.138889	53.8726	21.2201
Gazwa	C	240	1412	126.5	8.231	0.138889	53.8726	21.2201
Gazwa	C	260	1559	150	9.66	0.138889	53.8726	21.2201
Gazwa	C	275	1669	159	7.104	0.138889	53.8726	21.2201
Gazwa	C	140	680	86	8.233	0.142857	53.8726	21.2201
Gazwa	C	185	1008	130.5	4.874	0.142857	53.8726	21.2201
Gazwa	C	305	1888	159	5.991	0.142857	53.8726	21.2201
Gazwa	C	90	404	118.5	9.17	0.178571	53.8726	21.2201
Gazwa	C	50	189	105	9.552	0.185185	53.8726	21.2201
Gazwa	C	60	242	113	5.841	0.185185	53.8726	21.2201
Gazwa	C	65	269	117	5.635	0.185185	53.8726	21.2201
Gazwa	C	75	322	118.5	9.162	0.185185	53.8726	21.2201
Gazwa	C	80	349	118	4.7	0.185185	53.8726	21.2201
Gazwa	C	85	376	120	4.125	0.185185	53.8726	21.2201
Gazwa	C	95	431	115	7.82	0.185185	53.8726	21.2201
Gazwa	C	100	458	111	6.957	0.185185	53.8726	21.2201
Gazwa	C	105	485	108	10.622	0.185185	53.8726	21.2201
Gazwa	C	110	512	102.5	9.297	0.185185	53.8726	21.2201
Gazwa	C	115	539	98	9.334	0.185185	53.8726	21.2201
Gazwa	C	125	592	84.5	3.469	0.185185	53.8726	21.2201
Gazwa	C	130	619	78	6.809	0.185185	53.8726	21.2201
Gazwa	C	45	162	97	17.251	0.192308	53.8726	21.2201
Gazwa	C	55	215	110	4.017	0.192308	53.8726	21.2201
Gazwa	C	70	295	118.5	4.191	0.192308	53.8726	21.2201
Gazwa	C	120	565	91	10.526	0.192308	53.8726	21.2201
Gazwa	C	135	645	72.5	6.646	0.192308	53.8726	21.2201
Gazwa	C	35	111	95	15.225	0.2	53.8726	21.2201
Gazwa	C	40	136	97	12.144	0.2	53.8726	21.2201
Izery	C	42	396	77	14.373	0.047619	50.8519	15.3602
Izery	C	44	437	99	32.182	0.047619	50.8519	15.3602
Izery	C	45	458	115.5	12.785	0.047619	50.8519	15.3602
Izery	C	41	375	80.5	12.291	0.05	50.8519	15.3602
Izery	C	43	416	85.5	19.155	0.05	50.8519	15.3602
Izery	C	47	497	102	14.357	0.05	50.8519	15.3602
Izery	C	50	555	105.5	20.834	0.05	50.8519	15.3602
Izery	C	46	477	107	13.904	0.0526316	50.8519	15.3602
Izery	C	48	516	100	24.243	0.0526316	50.8519	15.3602
Izery	C	49	535	101	25.731	0.0526316	50.8519	15.3602
Izery	C	36	283	97.5	30.975	0.0555556	50.8519	15.3602
Izery	C	37	301	91	20.792	0.0555556	50.8519	15.3602
Izery	C	38	319	86.5	5.545	0.0555556	50.8519	15.3602
Izery	C	39	337	88.5	6.235	0.0555556	50.8519	15.3602
Izery	C	40	355	96	11.804	0.0555556	50.8519	15.3602
Izery	C	51	571	88	15.517	0.0625	50.8519	15.3602
Izery	C	52	587	72.5	13.326	0.0625	50.8519	15.3602
Izery	C	53	603	61	16.992	0.0625	50.8519	15.3602
Izery	C	54	619	58.5	10.306	0.0625	50.8519	15.3602
Izery	C	55	635	62.5	10.653	0.0625	50.8519	15.3602
Izery	C	31	221	100	8.383	0.0833333	50.8519	15.3602
Izery	C	27	179	102.5	22.459	0.0909091	50.8519	15.3602
Izery	C	32	232	99.5	7.602	0.0909091	50.8519	15.3602
Izery	C	33	243	100	10.16	0.0909091	50.8519	15.3602
Izery	C	34	254	103	22.963	0.0909091	50.8519	15.3602
Izery	C	35	265	106	19.797	0.0909091	50.8519	15.3602
Izery	C	26	168	104.5	18.458	0.1	50.8519	15.3602
Izery	C	28	189	101.5	28.557	0.1	50.8519	15.3602
Izery	C	29	199	102.5	30.113	0.1	50.8519	15.3602
Izery	C	30	209	104	24.53	0.1	50.8519	15.3602
Izery	C	56	645	59	10.539	0.1	50.8519	15.3602
Izery	C	57	655	57.5	10.923	0.1	50.8519	15.3602
Izery	C	58	665	57.5	11.287	0.1	50.8519	15.3602
Izery	C	60	684	61.5	10.767	0.1	50.8519	15.3602
Izery	C	19	105	106.5	19.307	0.111111	50.8519	15.3602
Izery	C	20	114	111	19.334	0.111111	50.8519	15.3602
Izery	C	21	123	108.5	22.7	0.111111	50.8519	15.3602
Izery	C	23	140	105.5	14.61	0.111111	50.8519	15.3602
Izery	C	24	149	106	12.82	0.111111	50.8519	15.3602
Izery	C	25	158	108.5	20.535	0.111111	50.8519	15.3602
Izery	C	59	674	58.5	11.069	0.111111	50.8519	15.3602
Izery	C	61	693	59	14.18	0.111111	50.8519	15.3602
Izery	C	63	710	58.5	16.185	0.111111	50.8519	15.3602
Izery	C	64	719	59.5	14.274	0.111111	50.8519	15.3602
Izery	C	22	131	106	18.81	0.125	50.8519	15.3602
Izery	C	62	701	58	16.009	0.125	50.8519	15.3602
Izery	C	65	727	62.5	14.615	0.125	50.8519	15.3602
Izery	C	66	733	58.5	12.437	0.166667	50.8519	15.3602
Izery	C	68	744	56.5	11.653	0.166667	50.8519	15.3602
Izery	C	67	738	57	13.698	0.2	50.8519	15.3602
Izery	C	69	749	57	10.816	0.2	50.8519	15.3602
Izery	C	70	754	57	9.062	0.2	50.8519	15.3602
Jelenia	C	80	650	231	13.874	0.0471698	53.5918	17.9821
Jelenia	C	100	1066	292	9.777	0.0471698	53.5918	17.9821
Jelenia	C	105	1172	293.5	10.965	0.0471698	53.5918	17.9821
Jelenia	C	110	1278	278.5	7.998	0.0471698	53.5918	17.9821
Jelenia	C	115	1384	258.5	9.747	0.0471698	53.5918	17.9821
Jelenia	C	95	960	292.5	7.423	0.047619	53.5918	17.9821
Jelenia	C	125	1591	189.5	9.341	0.0483092	53.5918	17.9821
Jelenia	C	90	855	281	8.678	0.0487805	53.5918	17.9821
Jelenia	C	75	544	203.5	11.369	0.0510204	53.5918	17.9821
Jelenia	C	70	446	161	8.606	0.125	53.5918	17.9821
Jelenia	C	42	238	115	13.036	0.133333	53.5918	17.9821
Jelenia	C	44	253	120	11.556	0.133333	53.5918	17.9821
Jelenia	C	46	268	124	14.488	0.133333	53.5918	17.9821
Jelenia	C	55	334	135	13.097	0.135135	53.5918	17.9821
Jelenia	C	50	297	132	19.551	0.137931	53.5918	17.9821
Jelenia	C	60	370	140	12.591	0.138889	53.5918	17.9821
Jelenia	C	65	406	146.5	14.763	0.138889	53.5918	17.9821
Jelenia	C	24	113	96.5	8.642	0.142857	53.5918	17.9821
Jelenia	C	26	127	98	14.992	0.142857	53.5918	17.9821
Jelenia	C	30	154	101.5	13.785	0.142857	53.5918	17.9821
Jelenia	C	34	181	100	9.874	0.142857	53.5918	17.9821
Jelenia	C	36	195	100.5	15.091	0.142857	53.5918	17.9821
Jelenia	C	38	209	105.5	11.75	0.142857	53.5918	17.9821
Jelenia	C	40	223	116	13.097	0.142857	53.5918	17.9821
Jelenia	C	28	140	97.5	14.636	0.153846	53.5918	17.9821
Jelenia	C	32	167	99	10.781	0.153846	53.5918	17.9821
Keighley	B	21	199	95.8	23.54	0.0537634	54.4253	-2.0369
Keighley	B	22	217.5	93.9	17.619	0.0540541	54.4253	-2.0369
Keighley	B	23	236	97.3	22.512	0.0540541	54.4253	-2.0369
Keighley	B	24	254.2	108.2	23.897	0.0549451	54.4253	-2.0369
Keighley	B	25	272.4	127.5	22.971	0.0549451	54.4253	-2.0369
Keighley	B	38	497.6	97.7	17.256	0.0555556	54.4253	-2.0369
Keighley	B	40	533.3	97	13.588	0.0558659	54.4253	-2.0369
Keighley	B	37	479.6	105.1	18.005	0.0561798	54.4253	-2.0369
Keighley	B	39	515.4	93	19.469	0.0561798	54.4253	-2.0369
Keighley	B	33	409	107.9	12.295	0.0564972	54.4253	-2.0369
Keighley	B	34	426.7	112.4	14.786	0.0564972	54.4253	-2.0369
Keighley	B	31	373.7	106.1	22.365	0.0568182	54.4253	-2.0369
Keighley	B	32	391.3	105.4	22.392	0.0568182	54.4253	-2.0369
Keighley	B	36	461.8	113.8	21.032	0.0568182	54.4253	-2.0369
Keighley	B	35	444.2	123.6	21.25	0.0571429	54.4253	-2.0369
Keighley	B	26	289.2	118.1	22.291	0.0595238	54.4253	-2.0369
Keighley	B	29	339.4	102.7	18.999	0.0595238	54.4253	-2.0369
Keighley	B	27	305.9	110.7	19.433	0.0598802	54.4253	-2.0369
Keighley	B	28	322.6	104.8	20.69	0.0598802	54.4253	-2.0369
Keighley	B	30	356.1	110.6	22.972	0.0598802	54.4253	-2.0369
Keighley	B	16	115.9	114.6	9.968	0.0617284	54.4253	-2.0369
Keighley	B	19	164.3	100.1	22.714	0.0617284	54.4253	-2.0369
Keighley	B	17	132	108.6	13.572	0.0621118	54.4253	-2.0369
Keighley	B	18	148.1	103.1	19.333	0.0621118	54.4253	-2.0369
Keighley	B	20	180.4	103.1	22.19	0.0621118	54.4253	-2.0369
Keighley	B	41	548.5	86.7	18.083	0.0657895	54.4253	-2.0369
Keighley	B	42	563.7	76.7	24.709	0.0657895	54.4253	-2.0369
Keighley	B	43	578.7	70	21.473	0.0666667	54.4253	-2.0369
Keighley	B	44	593.7	68.7	25.311	0.0666667	54.4253	-2.0369
Keighley	B	45	608.7	78.4	22.988	0.0666667	54.4253	-2.0369
Keighley	B	138	1583.8	140.3	23.88	0.0719424	54.4253	-2.0369
Keighley	B	140	1611.6	145.1	19.315	0.0719424	54.4253	-2.0369
Keighley	B	132	1503.4	137.7	25.381	0.0754717	54.4253	-2.0369
Keighley	B	136	1556	144.7	25.216	0.0754717	54.4253	-2.0369
Keighley	B	134	1529.5	141.6	24.758	0.0766284	54.4253	-2.0369
Keighley	B	128	1452.1	129.8	21.543	0.0796813	54.4253	-2.0369
Keighley	B	130	1476.9	140.8	23.285	0.0806452	54.4253	-2.0369
Keighley	B	126	1427	129.5	22.09	0.0884956	54.4253	-2.0369
Keighley	B	88	1029.7	115.8	20.727	0.0892857	54.4253	-2.0369
Keighley	B	90	1052	124.9	24.616	0.0896861	54.4253	-2.0369
Keighley	B	78	919.9	82.7	18.851	0.0900901	54.4253	-2.0369
Keighley	B	82	963.8	108.6	18.459	0.0904977	54.4253	-2.0369
Keighley	B	92	1074.1	118.2	23.041	0.0904977	54.4253	-2.0369
Keighley	B	94	1096.2	118.3	25.71	0.0904977	54.4253	-2.0369
Keighley	B	100	1162	111.4	8.613	0.0904977	54.4253	-2.0369
Keighley	B	98	1139.9	107.7	8.609	0.0909091	54.4253	-2.0369
Keighley	B	80	941.7	112.7	21.145	0.0917431	54.4253	-2.0369
Keighley	B	86	1007.3	117.5	15.135	0.0917431	54.4253	-2.0369
Keighley	B	84	985.5	115.1	17.14	0.0921659	54.4253	-2.0369
Keighley	B	96	1117.9	116.3	22.866	0.0921659	54.4253	-2.0369
Keighley	B	104	1203.1	110.8	7.571	0.0970874	54.4253	-2.0369
Keighley	B	76	897.7	64.2	23.589	0.097561	54.4253	-2.0369
Keighley	B	102	1182.5	105.9	13.155	0.097561	54.4253	-2.0369
Keighley	B	120	1365	139.6	24.696	0.097561	54.4253	-2.0369
Keighley	B	106	1223.5	114.6	7.591	0.0980392	54.4253	-2.0369
Keighley	B	108	1243.9	117.1	18.148	0.0980392	54.4253	-2.0369
Keighley	B	110	1264.3	128.7	21.12	0.0980392	54.4253	-2.0369
Keighley	B	118	1344.5	134.6	25.294	0.0990099	54.4253	-2.0369
Keighley	B	112	1284.4	128.3	25.325	0.0995025	54.4253	-2.0369
Keighley	B	114	1304.4	133.7	25.641	0.1	54.4253	-2.0369
Keighley	B	124	1404.4	130.5	22.6	0.1	54.4253	-2.0369
Keighley	B	116	1324.3	135.9	25.61	0.100503	54.4253	-2.0369
Keighley	B	122	1384.4	132.8	24.763	0.103093	54.4253	-2.0369
Keighley	B	48	636.9	83.9	20.636	0.105263	54.4253	-2.0369
Keighley	B	70	840.2	83	17.691	0.10582	54.4253	-2.0369
Keighley	B	46	618.1	77.4	20.87	0.106383	54.4253	-2.0369
Keighley	B	49	646.3	91	16.029	0.106383	54.4253	-2.0369
Keighley	B	66	802.5	91.7	16.775	0.106383	54.4253	-2.0369
Keighley	B	68	821.3	83.6	17.745	0.106383	54.4253	-2.0369
Keighley	B	47	627.4	78.9	17.756	0.107527	54.4253	-2.0369
Keighley	B	58	728.1	102.2	5.066	0.107527	54.4253	-2.0369
Keighley	B	64	783.7	96.6	19.558	0.107527	54.4253	-2.0369
Keighley	B	72	858.8	71.1	16.876	0.107527	54.4253	-2.0369
Keighley	B	60	746.6	108.7	11.231	0.108108	54.4253	-2.0369
Keighley	B	62	765.1	100.4	19.936	0.108108	54.4253	-2.0369
Keighley	B	74	877.2	63.4	17.293	0.108696	54.4253	-2.0369
Keighley	B	56	709.5	106	16.291	0.10929	54.4253	-2.0369
Keighley	B	50	655.4	101.2	6.072	0.10989	54.4253	-2.0369
Keighley	B	52	673.5	98.2	10.293	0.110497	54.4253	-2.0369
Keighley	B	54	691.2	103.3	21.953	0.112994	54.4253	-2.0369
Kontolanrahka	S	302	1874.95	86.75	7.14648	0.0353982	60.4783	22.4783
Kontolanrahka	S	304	1930.25	82.45	5.68256	0.0361664	60.4783	22.4783
Kontolanrahka	S	300	1818.45	129.65	12.1243	0.0429646	60.4783	22.4783
Kontolanrahka	S	298	1771.9	154.05	6.11304	0.0533333	60.4783	22.4783
Kontolanrahka	S	296	1734.4	148.3	9.3978	0.0540541	60.4783	22.4783
Kontolanrahka	S	294	1697.4	158.9	10.316	0.0585652	60.4783	22.4783
Kontolanrahka	S	292	1663.25	151.85	12.6491	0.0597907	60.4783	22.4783
Kontolanrahka	S	88	684.85	36.65	6.37978	0.05997	60.4783	22.4783
Kontolanrahka	S	86	651.5	47.3	5.77605	0.0621118	60.4783	22.4783
Kontolanrahka	S	78	537.15	41.7	8.83626	0.0649351	60.4783	22.4783
Kontolanrahka	S	290	1629.8	149.15	14.6759	0.0657895	60.4783	22.4783
Kontolanrahka	S	76	506.35	58.6	8.57413	0.0665557	60.4783	22.4783
Kontolanrahka	S	80	565.6	43.7	7.45344	0.0702988	60.4783	22.4783
Kontolanrahka	S	288	1599.4	149.65	11.1682	0.0719424	60.4783	22.4783
Kontolanrahka	S	84	619.3	63.25	8.2427	0.0733945	60.4783	22.4783
Kontolanrahka	S	286	1571.6	144.8	9.70567	0.0738007	60.4783	22.4783
Kontolanrahka	S	74	476.3	99.4	9.8412	0.0742115	60.4783	22.4783
Kontolanrahka	S	82	592.05	51.6	10.5661	0.0756144	60.4783	22.4783
Kontolanrahka	S	72	449.35	101.9	7.338	0.0757576	60.4783	22.4783
Kontolanrahka	S	90	709.3	35.4	7.20427	0.0817996	60.4783	22.4783
Kontolanrahka	S	70	422.95	105.8	9.50888	0.0819672	60.4783	22.4783
Kontolanrahka	S	68	398.55	107.35	5.96978	0.0888889	60.4783	22.4783
Kontolanrahka	S	66	376.05	96.95	4.5452	0.0900901	60.4783	22.4783
Kontolanrahka	S	58	289.55	97.7	9.32831	0.0921659	60.4783	22.4783
Kontolanrahka	S	64	353.85	101.1	9.00333	0.0930233	60.4783	22.4783
Kontolanrahka	S	60	311	99	10.5588	0.0932401	60.4783	22.4783
Kontolanrahka	S	62	332.35	97.8	9.34569	0.0936768	60.4783	22.4783
Kontolanrahka	S	56	267.85	87.3	7.25824	0.0959233	60.4783	22.4783
Kontolanrahka	S	284	1544.5	142.45	8.17529	0.105402	60.4783	22.4783
Kontolanrahka	S	280	1506.55	131.25	9.48548	0.111576	60.4783	22.4783
Kontolanrahka	S	92	725.1	38.45	13.1694	0.126582	60.4783	22.4783
Kontolanrahka	S	276	1470.7	119.95	12.9995	0.126984	60.4783	22.4783
Kontolanrahka	S	54	247	83	7.38831	0.130293	60.4783	22.4783
Kontolanrahka	S	94	740.4	45.95	8.09947	0.130719	60.4783	22.4783
Kontolanrahka	S	42	158	75	11.0237	0.13245	60.4783	22.4783
Kontolanrahka	S	44	173	79.95	12.8861	0.133333	60.4783	22.4783
Kontolanrahka	S	40	142.9	74.3	12.326	0.13468	60.4783	22.4783
Kontolanrahka	S	46	187.8	79.15	11.7216	0.135135	60.4783	22.4783
Kontolanrahka	S	48	202.5	80.25	11.2581	0.136054	60.4783	22.4783
Kontolanrahka	S	38	128.05	73.45	8.85805	0.136519	60.4783	22.4783
Kontolanrahka	S	52	231.65	79.3	9.21198	0.136519	60.4783	22.4783
Kontolanrahka	S	50	217	79.9	10.2416	0.137931	60.4783	22.4783
Kontolanrahka	S	36	113.4	67.6	9.83478	0.146252	60.4783	22.4783
Kontolanrahka	S	96	753.55	49.55	7.64889	0.152091	60.4783	22.4783
Kontolanrahka	S	272	1439.2	113.55	12.0993	0.15534	60.4783	22.4783
Kontolanrahka	S	98	766.4	55	5.81399	0.155642	60.4783	22.4783
Kontolanrahka	S	264	1391.85	112.95	10.412	0.183486	60.4783	22.4783
Kontolanrahka	S	260	1370.05	111	9.28299	0.183908	60.4783	22.4783
Kontolanrahka	S	252	1326.7	110.05	10.8536	0.184332	60.4783	22.4783
Kontolanrahka	S	256	1348.3	110	11.264	0.185185	60.4783	22.4783
Kontolanrahka	S	268	1413.45	112.65	10.6276	0.185185	60.4783	22.4783
Kontolanrahka	S	248	1305	109.5	8.05592	0.186047	60.4783	22.4783
Kontolanrahka	S	100	776.15	58.15	14.2227	0.205128	60.4783	22.4783
Kontolanrahka	S	244	1283.5	105	8.53988	0.209424	60.4783	22.4783
Kontolanrahka	S	240	1264.4	100.25	11.7673	0.233236	60.4783	22.4783
Kontolanrahka	S	232	1230.5	98.35	11.6625	0.238806	60.4783	22.4783
Kontolanrahka	S	236	1247.25	99	15.5041	0.238806	60.4783	22.4783
Kontolanrahka	S	228	1213.75	96.05	13.6177	0.24024	60.4783	22.4783
Kontolanrahka	S	220	1181.05	91.05	18.0443	0.242424	60.4783	22.4783
Kontolanrahka	S	216	1164.55	87.4	12.6089	0.244648	60.4783	22.4783
Kontolanrahka	S	224	1197.1	94.55	11.5913	0.249221	60.4783	22.4783
Kontolanrahka	S	212	1148.2	84.25	8.65566	0.258065	60.4783	22.4783
Kontolanrahka	S	152	951.35	65.4	11.3267	0.264901	60.4783	22.4783
Kontolanrahka	S	150	943.8	64.45	12.9	0.27972	60.4783	22.4783
Kontolanrahka	S	156	965.45	66.6	13.1113	0.283688	60.4783	22.4783
Kontolanrahka	S	102	783.15	58.5	10.829	0.285714	60.4783	22.4783
Kontolanrahka	S	104	790.1	59.6	10.948	0.28777	60.4783	22.4783
Kontolanrahka	S	118	837.85	54.8	9.49626	0.28777	60.4783	22.4783
Kontolanrahka	S	116	830.9	54.8	11.2563	0.289855	60.4783	22.4783
Kontolanrahka	S	112	817.2	57.15	9.41542	0.291971	60.4783	22.4783
Kontolanrahka	S	204	1119.15	78.35	9.43349	0.291971	60.4783	22.4783
Kontolanrahka	S	108	803.65	58.55	14.0202	0.294118	60.4783	22.4783
Kontolanrahka	S	114	824	57.85	8.8806	0.294118	60.4783	22.4783
Kontolanrahka	S	120	844.65	55.1	8.23012	0.294118	60.4783	22.4783
Kontolanrahka	S	208	1132.7	81.95	9.28551	0.295203	60.4783	22.4783
Kontolanrahka	S	106	796.85	58.5	14.9381	0.296296	60.4783	22.4783
Kontolanrahka	S	110	810.35	58.15	11.4017	0.298507	60.4783	22.4783
Kontolanrahka	S	122	851.35	55.75	8.19012	0.298507	60.4783	22.4783
Kontolanrahka	S	144	923.5	62.75	8.55327	0.300752	60.4783	22.4783
Kontolanrahka	S	124	857.95	57.65	7.26564	0.30303	60.4783	22.4783
Kontolanrahka	S	126	864.55	57.75	9.40844	0.30303	60.4783	22.4783
Kontolanrahka	S	128	871.15	59.15	10.5408	0.30303	60.4783	22.4783
Kontolanrahka	S	130	877.75	59.65	9.82439	0.30303	60.4783	22.4783
Kontolanrahka	S	140	910.25	62.15	10.0927	0.30303	60.4783	22.4783
Kontolanrahka	S	142	916.85	62.2	10.6364	0.30303	60.4783	22.4783
Kontolanrahka	S	148	936.65	63.25	12.7721	0.30303	60.4783	22.4783
Kontolanrahka	S	146	930.05	62.2	13.5643	0.305344	60.4783	22.4783
Kontolanrahka	S	200	1105.45	74.55	8.80571	0.305344	60.4783	22.4783
Kontolanrahka	S	160	978.5	66.75	10.9494	0.306513	60.4783	22.4783
Kontolanrahka	S	134	890.7	61.3	11.2656	0.307692	60.4783	22.4783
Kontolanrahka	S	136	897.2	61	11.2828	0.307692	60.4783	22.4783
Kontolanrahka	S	132	884.2	59.75	12.6638	0.310078	60.4783	22.4783
Kontolanrahka	S	138	903.65	61.8	10.5224	0.310078	60.4783	22.4783
Kontolanrahka	S	164	991.4	66	15.4629	0.310078	60.4783	22.4783
Kontolanrahka	S	196	1092.35	71.9	8.60599	0.311284	60.4783	22.4783
Kontolanrahka	S	168	1004.15	65.25	10.9231	0.313725	60.4783	22.4783
Kontolanrahka	S	176	1029.6	62.75	11.6254	0.313725	60.4783	22.4783
Kontolanrahka	S	172	1016.85	64.05	16.3858	0.314961	60.4783	22.4783
Kontolanrahka	S	192	1079.5	70.55	13.0018	0.316206	60.4783	22.4783
Kontolanrahka	S	180	1042.1	63.8	11.7214	0.32	60.4783	22.4783
Kontolanrahka	S	188	1066.85	69.05	15.4841	0.322581	60.4783	22.4783
Kontolanrahka	S	184	1054.45	66.45	11.0051	0.323887	60.4783	22.4783
Kusowo	C	56	262	45.5	8.931	0.1	53.8078	16.5872
Kusowo	C	58	281	53	4.574	0.1	53.8078	16.5872
Kusowo	C	59	291	59.5	4.601	0.1	53.8078	16.5872
Kusowo	C	62	320	62	-1.696	0.1	53.8078	16.5872
Kusowo	C	63	330	62	-0.341	0.1	53.8078	16.5872
Kusowo	C	64	340	64.5	0.56	0.1	53.8078	16.5872
Kusowo	C	65	350	69	0.967	0.1	53.8078	16.5872
Kusowo	C	61	310	64.5	2.02	0.105263	53.8078	16.5872
Kusowo	C	57	271	48	6.687	0.111111	53.8078	16.5872
Kusowo	C	67	368	62.5	1.984	0.111111	53.8078	16.5872
Kusowo	C	68	377	63	1.2	0.111111	53.8078	16.5872
Kusowo	C	70	394	70	0.995	0.111111	53.8078	16.5872
Kusowo	C	72	411	67	2.65	0.111111	53.8078	16.5872
Kusowo	C	51	223	53	2.148	0.125	53.8078	16.5872
Kusowo	C	54	245	45	9.713	0.125	53.8078	16.5872
Kusowo	C	69	385	65.5	1.361	0.125	53.8078	16.5872
Kusowo	C	71	402	68	1.341	0.125	53.8078	16.5872
Kusowo	C	73	419	67	3.142	0.125	53.8078	16.5872
Kusowo	C	74	427	68.5	8.212	0.125	53.8078	16.5872
Kusowo	C	75	435	71	3.669	0.125	53.8078	16.5872
Kusowo	C	76	443	68.5	0.675	0.125	53.8078	16.5872
Kusowo	C	77	451	66.5	1.713	0.125	53.8078	16.5872
Kusowo	C	78	459	67	2.035	0.125	53.8078	16.5872
Kusowo	C	79	467	69.5	2.16	0.125	53.8078	16.5872
Kusowo	C	80	475	74	2.348	0.125	53.8078	16.5872
Kusowo	C	84	504	70	2.368	0.125	53.8078	16.5872
Kusowo	C	88	533	58.5	0.493	0.125	53.8078	16.5872
Kusowo	C	92	562	51	2.588	0.125	53.8078	16.5872
Kusowo	C	37	127	65.5	9.466	0.142857	53.8078	16.5872
Kusowo	C	38	134	65.5	5.278	0.142857	53.8078	16.5872
Kusowo	C	39	141	68	4.911	0.142857	53.8078	16.5872
Kusowo	C	40	148	71	4.015	0.142857	53.8078	16.5872
Kusowo	C	42	161	67	2.754	0.142857	53.8078	16.5872
Kusowo	C	43	168	66	3.622	0.142857	53.8078	16.5872
Kusowo	C	44	175	66.5	4.192	0.142857	53.8078	16.5872
Kusowo	C	46	188	64	5.396	0.142857	53.8078	16.5872
Kusowo	C	47	195	61	5.13	0.142857	53.8078	16.5872
Kusowo	C	48	202	59	4.014	0.142857	53.8078	16.5872
Kusowo	C	49	209	58	2.236	0.142857	53.8078	16.5872
Kusowo	C	52	230	48	4.138	0.142857	53.8078	16.5872
Kusowo	C	53	237	45.5	6.962	0.142857	53.8078	16.5872
Kusowo	C	55	252	47	4.538	0.142857	53.8078	16.5872
Kusowo	C	81	482	70	2.897	0.142857	53.8078	16.5872
Kusowo	C	82	489	68.5	1.539	0.142857	53.8078	16.5872
Kusowo	C	83	496	68.5	1.684	0.142857	53.8078	16.5872
Kusowo	C	85	511	73	4.775	0.142857	53.8078	16.5872
Kusowo	C	86	518	67	2.539	0.142857	53.8078	16.5872
Kusowo	C	87	525	62	1.907	0.142857	53.8078	16.5872
Kusowo	C	89	540	57.5	2.467	0.142857	53.8078	16.5872
Kusowo	C	90	547	59	3.309	0.142857	53.8078	16.5872
Kusowo	C	91	554	54	2.614	0.142857	53.8078	16.5872
Kusowo	C	93	569	51	2.475	0.142857	53.8078	16.5872
Kusowo	C	94	576	51.5	2.821	0.142857	53.8078	16.5872
Kusowo	C	95	583	53	3.742	0.142857	53.8078	16.5872
Kusowo	C	96	590	51.5	6.056	0.142857	53.8078	16.5872
Kusowo	C	98	603	52	3.119	0.142857	53.8078	16.5872
Kusowo	C	33	102	66.5	17.115	0.166667	53.8078	16.5872
Kusowo	C	34	108	67	20.702	0.166667	53.8078	16.5872
Kusowo	C	35	114	68	24.197	0.166667	53.8078	16.5872
Kusowo	C	36	120	66.5	8.878	0.166667	53.8078	16.5872
Kusowo	C	41	154	68.5	3.496	0.166667	53.8078	16.5872
Kusowo	C	45	181	68	5.729	0.166667	53.8078	16.5872
Kusowo	C	50	215	58.5	4.927	0.166667	53.8078	16.5872
Kusowo	C	97	596	51.5	5.777	0.166667	53.8078	16.5872
Lappmyran	S	71	884	47.05	3.86144	0.00498753	64.1647	19.5828
Lappmyran	S	70	683.5	77.15	4.68609	0.00694927	64.1647	19.5828
Lappmyran	S	72	994.6	55.65	3.55835	0.00904159	64.1647	19.5828
Lappmyran	S	69	539.6	38.85	3.56524	0.0119474	64.1647	19.5828
Lappmyran	S	68	455.9	49.35	3.62374	0.0425532	64.1647	19.5828
Lappmyran	S	64	379.1	64.6	3.64639	0.0546448	64.1647	19.5828
Lappmyran	S	65	397.3	62.6	4.15634	0.0549451	64.1647	19.5828
Lappmyran	S	63	360.8	60.6	3.69641	0.0555556	64.1647	19.5828
Lappmyran	S	62	342.8	58.55	4.59855	0.0558659	64.1647	19.5828
Lappmyran	S	66	415.1	60.95	4.74496	0.0561798	64.1647	19.5828
Lappmyran	S	67	432.4	60.45	4.72487	0.0578035	64.1647	19.5828
Lappmyran	S	61	324.9	57.8	4.44521	0.0606061	64.1647	19.5828
Lappmyran	S	59	292.3	42.55	3.82304	0.0621118	64.1647	19.5828
Lappmyran	S	60	308.4	50.1	3.87315	0.0621118	64.1647	19.5828
Lappmyran	S	58	276.2	35.05	3.62331	0.107527	64.1647	19.5828
Lappmyran	S	57	266.9	31.85	3.60585	0.119048	64.1647	19.5828
Lappmyran	S	50	214.3	32.85	3.10848	0.128205	64.1647	19.5828
Lappmyran	S	51	221.9	33.1	4.22065	0.131579	64.1647	19.5828
Lappmyran	S	56	258.5	31.5	3.62514	0.131579	64.1647	19.5828
Lappmyran	S	55	250.9	31.3	2.71098	0.133333	64.1647	19.5828
Lappmyran	S	52	229.1	34.4	3.11468	0.138889	64.1647	19.5828
Lappmyran	S	54	243.4	31.1	4.10572	0.138889	64.1647	19.5828
Lappmyran	S	53	236.2	32.45	3.90375	0.140845	64.1647	19.5828
Lappmyran	S	46	185.7	35.9	3.08339	0.142857	64.1647	19.5828
Lappmyran	S	47	192.7	33.65	6.74806	0.142857	64.1647	19.5828
Lappmyran	S	48	199.6	33.6	4.6902	0.144928	64.1647	19.5828
Lappmyran	S	49	206.5	34.3	2.89953	0.144928	64.1647	19.5828
Lappmyran	S	40	146.5	47.45	7.58173	0.147059	64.1647	19.5828
Lappmyran	S	45	178.7	38.55	6.87782	0.149254	64.1647	19.5828
Lappmyran	S	39	139.7	47.4	7.70077	0.151515	64.1647	19.5828
Lappmyran	S	44	172	42.05	8.21004	0.151515	64.1647	19.5828
Lappmyran	S	38	133.1	48	6.59568	0.153846	64.1647	19.5828
Lappmyran	S	37	126.6	48.4	10.6835	0.15625	64.1647	19.5828
Lappmyran	S	42	159.1	45.35	8.76404	0.15625	64.1647	19.5828
Lappmyran	S	43	165.4	44.85	10.4915	0.15873	64.1647	19.5828
Lappmyran	S	41	152.7	46.35	9.8536	0.16129	64.1647	19.5828
Lappmyran	S	36	120.2	48.15	6.64956	0.166667	64.1647	19.5828
Lappmyran	S	34	108.6	48.9	5.13657	0.175439	64.1647	19.5828
Lappmyran	S	35	114.2	48.45	8.25995	0.178571	64.1647	19.5828
Lappmyran	S	33	102.9	47.7	6.02039	0.181818	64.1647	19.5828
LilleVildmose	S	75	567.3	35.7	3.68655	0.0923077	56.8391	10.1896
LilleVildmose	S	72	534.8	40.6	1.59078	0.0930233	56.8391	10.1896
LilleVildmose	S	62	433.7	51.6	4.83303	0.0952381	56.8391	10.1896
LilleVildmose	S	65	465.2	63.9	4.94516	0.0952381	56.8391	10.1896
LilleVildmose	S	67	484.6	59.1	7.73508	0.103093	56.8391	10.1896
LilleVildmose	S	70	513.3	64.7	4.62212	0.10453	56.8391	10.1896
LilleVildmose	S	58	394.6	49	6.46501	0.10929	56.8391	10.1896
LilleVildmose	S	60	412.7	59.3	13.8732	0.110497	56.8391	10.1896
LilleVildmose	S	55	367.3	45.3	8.99612	0.110865	56.8391	10.1896
LilleVildmose	S	56	376.3	43.4	12.8004	0.111111	56.8391	10.1896
LilleVildmose	S	20	102.4	91.3	11.0491	0.131004	56.8391	10.1896
LilleVildmose	S	32	191.8	101.4	2.85303	0.134048	56.8391	10.1896
LilleVildmose	S	22	117.3	89.2	12.6804	0.134228	56.8391	10.1896
LilleVildmose	S	24	132.2	93.1	8.68529	0.134228	56.8391	10.1896
LilleVildmose	S	27	154.5	96.1	3.7822	0.134228	56.8391	10.1896
LilleVildmose	S	25	139.6	96.1	8.44863	0.135135	56.8391	10.1896
LilleVildmose	S	34	206.6	105	4.78636	0.135135	56.8391	10.1896
LilleVildmose	S	35	214	108	3.16392	0.135135	56.8391	10.1896
LilleVildmose	S	43	264.1	94	1.92403	0.151515	56.8391	10.1896
LilleVildmose	S	45	277.1	87.3	2.25066	0.153846	56.8391	10.1896
LilleVildmose	S	38	232.2	107.6	3.56053	0.163934	56.8391	10.1896
LilleVildmose	S	40	244.3	110.3	1.2104	0.165289	56.8391	10.1896
LilleVildmose	S	36	220	105.1	3.38093	0.166667	56.8391	10.1896
LilleVildmose	S	82	606.2	34.4	3.32624	0.175439	56.8391	10.1896
LilleVildmose	S	85	623.2	44.3	6.20145	0.176471	56.8391	10.1896
LilleVildmose	S	87	634.3	46	8.35348	0.18018	56.8391	10.1896
LilleVildmose	S	92	662	49.8	7.46576	0.18018	56.8391	10.1896
LilleVildmose	S	80	594.8	34.3	4.15986	0.180723	56.8391	10.1896
LilleVildmose	S	90	650.9	54.5	5.53948	0.180723	56.8391	10.1896
LilleVildmose	S	77	578.2	29.9	4.41381	0.183486	56.8391	10.1896
LilleVildmose	S	95	678.2	53.9	6.49807	0.185185	56.8391	10.1896
LilleVildmose	S	100	699.1	51.4	5.29902	0.238095	56.8391	10.1896
LilleVildmose	S	97	686.5	49.8	6.02256	0.240964	56.8391	10.1896
LilleVildmose	S	102	706.1	48.5	7.66047	0.285714	56.8391	10.1896
LilleVildmose	S	180	949.6	29.3	11.2763	0.285714	56.8391	10.1896
LilleVildmose	S	105	716.4	47.8	6.40012	0.291262	56.8391	10.1896
LilleVildmose	S	177	939.1	30.3	17.5654	0.298507	56.8391	10.1896
LilleVildmose	S	297	1257.7	56.1	15.9248	0.298507	56.8391	10.1896
LilleVildmose	S	110	732.9	43.6	11.0016	0.3	56.8391	10.1896
LilleVildmose	S	185	966	31	12.1976	0.30303	56.8391	10.1896
LilleVildmose	S	107	722.9	44.1	8.47475	0.307692	56.8391	10.1896
LilleVildmose	S	155	873	55.7	7.33592	0.307692	56.8391	10.1896
LilleVildmose	S	182	956.1	28.2	12.5093	0.307692	56.8391	10.1896
LilleVildmose	S	153	866.5	53.8	9.13075	0.309278	56.8391	10.1896
LilleVildmose	S	190	982.1	31.5	6.98056	0.309278	56.8391	10.1896
LilleVildmose	S	132	799.9	48.1	11.2174	0.3125	56.8391	10.1896
LilleVildmose	S	142	831.5	50.8	17.4984	0.3125	56.8391	10.1896
LilleVildmose	S	145	841.1	52.2	16.469	0.3125	56.8391	10.1896
LilleVildmose	S	175	932.4	35.6	15.2295	0.3125	56.8391	10.1896
LilleVildmose	S	187	972.4	28.9	9.02279	0.3125	56.8391	10.1896
LilleVildmose	S	293	1244.6	54.9	17.3724	0.3125	56.8391	10.1896
LilleVildmose	S	295	1251	57	12.9672	0.3125	56.8391	10.1896
LilleVildmose	S	140	825.1	51.9	11.5865	0.315789	56.8391	10.1896
LilleVildmose	S	127	784.1	45.6	13.9578	0.31746	56.8391	10.1896
LilleVildmose	S	137	815.6	49.7	8.17175	0.31746	56.8391	10.1896
LilleVildmose	S	147	847.4	52	12.7118	0.31746	56.8391	10.1896
LilleVildmose	S	130	793.5	48.4	9.09028	0.319149	56.8391	10.1896
LilleVildmose	S	135	809.3	50.2	6.86886	0.319149	56.8391	10.1896
LilleVildmose	S	150	856.8	54.1	14.2532	0.319149	56.8391	10.1896
LilleVildmose	S	115	748.3	44.1	7.95918	0.322581	56.8391	10.1896
LilleVildmose	S	112	739	41.7	7.71435	0.327869	56.8391	10.1896
LilleVildmose	S	160	888.2	52.9	15.6781	0.327869	56.8391	10.1896
LilleVildmose	S	158	882.1	52.1	12.928	0.32967	56.8391	10.1896
LilleVildmose	S	122	768.9	43.7	13.3635	0.333333	56.8391	10.1896
LilleVildmose	S	287	1226	52.9	12.3516	0.333333	56.8391	10.1896
LilleVildmose	S	290	1235	54.7	17.2505	0.333333	56.8391	10.1896
LilleVildmose	S	125	777.8	45.4	9.43627	0.337079	56.8391	10.1896
LilleVildmose	S	120	762.9	44.7	8.89245	0.338983	56.8391	10.1896
LilleVildmose	S	118	757	42.8	7.88393	0.344828	56.8391	10.1896
LilleVildmose	S	167	907.9	45.3	7.90412	0.344828	56.8391	10.1896
LilleVildmose	S	197	1002.2	33.4	11.2477	0.344828	56.8391	10.1896
LilleVildmose	S	200	1010.9	35.6	16.456	0.344828	56.8391	10.1896
LilleVildmose	S	195	996.4	34.7	10.2818	0.348837	56.8391	10.1896
LilleVildmose	S	192	987.8	31.5	9.37332	0.350877	56.8391	10.1896
LilleVildmose	S	170	916.4	41.9	9.49202	0.352941	56.8391	10.1896
LilleVildmose	S	162	893.8	50.9	12.1225	0.357143	56.8391	10.1896
LilleVildmose	S	202	1016.5	34.6	12.2937	0.357143	56.8391	10.1896
LilleVildmose	S	165	902.1	50.6	6.15892	0.361446	56.8391	10.1896
LilleVildmose	S	205	1024.8	36.8	13.4565	0.361446	56.8391	10.1896
LilleVildmose	S	282	1211.9	52.3	13.4472	0.363636	56.8391	10.1896
LilleVildmose	S	285	1220	54.1	12.5106	0.37037	56.8391	10.1896
LilleVildmose	S	217	1054.7	40.7	17.9636	0.392157	56.8391	10.1896
LilleVildmose	S	277	1198.8	51.7	10.1505	0.392157	56.8391	10.1896
LilleVildmose	S	225	1074.9	45.6	9.76793	0.393701	56.8391	10.1896
LilleVildmose	S	230	1087.5	48.2	16.6314	0.394737	56.8391	10.1896
LilleVildmose	S	280	1206.4	53.2	7.06228	0.394737	56.8391	10.1896
LilleVildmose	S	207	1029.8	37	15.6543	0.4	56.8391	10.1896
LilleVildmose	S	215	1049.6	41.7	22.4779	0.4	56.8391	10.1896
LilleVildmose	S	220	1062.2	42.7	16.6109	0.4	56.8391	10.1896
LilleVildmose	S	227	1079.9	46.1	12.5243	0.4	56.8391	10.1896
LilleVildmose	S	232	1092.5	49.4	8.46265	0.4	56.8391	10.1896
LilleVildmose	S	275	1193.7	52.3	8.6284	0.4	56.8391	10.1896
LilleVildmose	S	210	1037.2	39.2	20.753	0.405405	56.8391	10.1896
LilleVildmose	S	235	1099.9	51.7	15.8163	0.405405	56.8391	10.1896
LilleVildmose	S	212	1042.1	39.3	20.4899	0.408163	56.8391	10.1896
LilleVildmose	S	263	1164.1	50.6	8.64736	0.416667	56.8391	10.1896
LilleVildmose	S	265	1168.9	51.3	10.8197	0.416667	56.8391	10.1896
LilleVildmose	S	267	1173.7	50.2	9.28188	0.416667	56.8391	10.1896
LilleVildmose	S	255	1145.6	51.6	6.91446	0.425532	56.8391	10.1896
LilleVildmose	S	237	1104.5	51.2	15.5526	0.434783	56.8391	10.1896
LilleVildmose	S	240	1111.4	51.5	5.7064	0.434783	56.8391	10.1896
LilleVildmose	S	253	1140.9	50.7	11.7347	0.434783	56.8391	10.1896
LilleVildmose	S	245	1122.7	50.4	11.2848	0.441176	56.8391	10.1896
LilleVildmose	S	248	1129.5	50.1	12.2389	0.441176	56.8391	10.1896
LilleVildmose	S	260	1156.9	51.3	7.70768	0.441176	56.8391	10.1896
LilleVildmose	S	242	1115.9	50.5	9.47326	0.444444	56.8391	10.1896
LilleVildmose	S	250	1134	51.1	7.11337	0.444444	56.8391	10.1896
LilleVildmose	S	257	1150.1	51	14.5875	0.444444	56.8391	10.1896
LilleVildmose	S	300	1264.4	57	9.98791	0.447761	56.8391	10.1896
Linje	C	197.5	1699.5	108	6.853	0.0393701	53.188	18.3098
Linje	C	200	1763	94	7.184	0.0393701	53.188	18.3098
Linje	C	202.5	1826.5	80.5	8.271	0.0393701	53.188	18.3098
Linje	C	205	1889	69	6.664	0.04	53.188	18.3098
Linje	C	137.5	1157	73	6.332	0.05	53.188	18.3098
Linje	C	140	1206	72.5	6.299	0.0510204	53.188	18.3098
Linje	C	76	299	92.5	27.587	0.0526316	53.188	18.3098
Linje	C	79	354	108.5	24.775	0.0526316	53.188	18.3098
Linje	C	132.5	1061	70.5	6.156	0.0543478	53.188	18.3098
Linje	C	135	1107	74.5	7.166	0.0543478	53.188	18.3098
Linje	C	72	229	66.5	24.111	0.0555556	53.188	18.3098
Linje	C	77	317	107.5	28.17	0.0555556	53.188	18.3098
Linje	C	78	335	124	25.99	0.0555556	53.188	18.3098
Linje	C	80	372	96.5	22.491	0.0555556	53.188	18.3098
Linje	C	83	424	86	18.994	0.0555556	53.188	18.3098
Linje	C	66	126	19.5	17.241	0.0588235	53.188	18.3098
Linje	C	67	143	27.5	18.29	0.0588235	53.188	18.3098
Linje	C	68	160	35	18.98	0.0588235	53.188	18.3098
Linje	C	69	177	39.5	22.052	0.0588235	53.188	18.3098
Linje	C	70	194	46	23.661	0.0588235	53.188	18.3098
Linje	C	71	211	55.5	22.211	0.0588235	53.188	18.3098
Linje	C	73	246	79	24.474	0.0588235	53.188	18.3098
Linje	C	74	263	76	23.592	0.0588235	53.188	18.3098
Linje	C	75	280	81	20.731	0.0588235	53.188	18.3098
Linje	C	81	389	88	20.003	0.0588235	53.188	18.3098
Linje	C	82	406	84	15.298	0.0588235	53.188	18.3098
Linje	C	84	441	79.5	17.965	0.0588235	53.188	18.3098
Linje	C	85	458	82.5	16.385	0.0588235	53.188	18.3098
Linje	C	86	475	91.5	15.323	0.0588235	53.188	18.3098
Linje	C	87	492	104	13.15	0.0588235	53.188	18.3098
Linje	C	88	509	119.5	21.729	0.0588235	53.188	18.3098
Linje	C	89	526	114.5	14.594	0.0588235	53.188	18.3098
Linje	C	90	543	114	10.376	0.0588235	53.188	18.3098
Linje	C	91	560	116	7.097	0.0588235	53.188	18.3098
Linje	C	93	593	131.5	-2.412	0.0588235	53.188	18.3098
Linje	C	94	610	121.5	-1.87	0.0588235	53.188	18.3098
Linje	C	95	627	115.5	-3.467	0.0588235	53.188	18.3098
Linje	C	96	644	113.5	-0.87	0.0588235	53.188	18.3098
Linje	C	100	709	87.5	2.333	0.0588235	53.188	18.3098
Linje	C	130	1015	68	5.777	0.0588235	53.188	18.3098
Linje	C	127.5	972.5	66.5	0.039	0.060241	53.188	18.3098
Linje	C	142.5	1247.5	73.5	7.067	0.060241	53.188	18.3098
Linje	C	145	1288	76	6.074	0.0617284	53.188	18.3098
Linje	C	92	576	122.5	7.206	0.0625	53.188	18.3098
Linje	C	97	660	113.5	1.357	0.0625	53.188	18.3098
Linje	C	98	676	118	4.743	0.0625	53.188	18.3098
Linje	C	99	692	102.5	0.576	0.0625	53.188	18.3098
Linje	C	102	738	66	4.908	0.0666667	53.188	18.3098
Linje	C	104	767	55	5.338	0.0666667	53.188	18.3098
Linje	C	105	782	51.5	7.323	0.0666667	53.188	18.3098
Linje	C	101	723	74.5	2.571	0.0714286	53.188	18.3098
Linje	C	103	752	65	2.115	0.0714286	53.188	18.3098
Linje	C	207.5	1916.5	64	5.762	0.0909091	53.188	18.3098
Linje	C	210	1944	72.5	5.396	0.0909091	53.188	18.3098
Linje	C	192.5	1609.5	98	10.069	0.0943396	53.188	18.3098
Linje	C	195	1636	100.5	3.586	0.0943396	53.188	18.3098
Linje	C	106	792	51.5	4.658	0.1	53.188	18.3098
Linje	C	147.5	1313	79.5	6.085	0.1	53.188	18.3098
Linje	C	150	1338	76.5	6.695	0.1	53.188	18.3098
Linje	C	110	831	66.5	4.761	0.102041	53.188	18.3098
Linje	C	107.5	806.5	57.5	4.872	0.103448	53.188	18.3098
Linje	C	187.5	1560	102.5	10.117	0.104167	53.188	18.3098
Linje	C	190	1583	98.5	7.735	0.108696	53.188	18.3098
Linje	C	152.5	1358.5	75	6.933	0.121951	53.188	18.3098
Linje	C	155	1379	75	7.752	0.121951	53.188	18.3098
Linje	C	122.5	911	67.5	1.626	0.125	53.188	18.3098
Linje	C	125	931	65.5	0.444	0.125	53.188	18.3098
Linje	C	64	102	5	14.044	0.142857	53.188	18.3098
Linje	C	65	109	12.5	13.084	0.142857	53.188	18.3098
Linje	C	112.5	846	62	3.214	0.166667	53.188	18.3098
Linje	C	115	861	59.5	2.908	0.166667	53.188	18.3098
Linje	C	117.5	876	58.5	-0.36	0.166667	53.188	18.3098
Linje	C	120	891	61.5	0.737	0.166667	53.188	18.3098
Linje	C	182.5	1522.5	100	9.275	0.172414	53.188	18.3098
Linje	C	165	1430	79.5	8.187	0.185185	53.188	18.3098
Linje	C	172.5	1468.5	108	7.249	0.185185	53.188	18.3098
Linje	C	175	1482	99	7.064	0.185185	53.188	18.3098
Linje	C	185	1536	110.5	7.229	0.185185	53.188	18.3098
Linje	C	177.5	1495	94.5	4.622	0.192308	53.188	18.3098
Linje	C	180	1508	94.5	6.984	0.192308	53.188	18.3098
Linje	C	157.5	1391.5	78	6.981	0.2	53.188	18.3098
Linje	C	160	1404	80.5	7.086	0.2	53.188	18.3098
Linje	C	162.5	1416.5	78	7.128	0.2	53.188	18.3098
Linje	C	167.5	1442.5	84.5	7.203	0.2	53.188	18.3098
Linje	C	170	1455	95.5	7.227	0.2	53.188	18.3098
Malham	B	34	697.4	126.1	12.678	0.0211193	54.0964	-2.175
Malham	B	32	602.7	75.6	15.826	0.0212089	54.0964	-2.175
Malham	B	78	1649.7	148.5	-0.787	0.0235294	54.0964	-2.175
Malham	B	80	1734.7	173.4	8.804	0.0235294	54.0964	-2.175
Malham	B	74	1481.3	189.9	18.886	0.0238379	54.0964	-2.175
Malham	B	72	1397.4	168.6	19.213	0.0238949	54.0964	-2.175
Malham	B	76	1564.7	166.8	14.488	0.0239808	54.0964	-2.175
Malham	B	22	296.4	73.3	3.528	0.02457	54.0964	-2.175
Malham	B	24	377.3	98.9	3.335	0.0247219	54.0964	-2.175
Malham	B	36	767.1	122.4	18.5	0.0286944	54.0964	-2.175
Malham	B	82	1795.3	143.7	0.411	0.0330033	54.0964	-2.175
Malham	B	86	1916.4	120.8	12.508	0.0330033	54.0964	-2.175
Malham	B	84	1855.8	144.4	2.058	0.0330579	54.0964	-2.175
Malham	B	26	435.6	103.8	6.753	0.0343053	54.0964	-2.175
Malham	B	18	159.3	46.7	5.422	0.035524	54.0964	-2.175
Malham	B	68	1258	152.6	22.761	0.0355872	54.0964	-2.175
Malham	B	16	103	17.4	5.95	0.0357143	54.0964	-2.175
Malham	B	20	215	91.9	1.1	0.0359066	54.0964	-2.175
Malham	B	70	1313.7	187.6	23.622	0.0359066	54.0964	-2.175
Malham	B	38	812.9	84.7	15.996	0.0436681	54.0964	-2.175
Malham	B	40	858.7	86	18.488	0.0436681	54.0964	-2.175
Malham	B	66	1201.8	123.8	25.207	0.0453515	54.0964	-2.175
Malham	B	28	472	82.8	14.205	0.0549451	54.0964	-2.175
Malham	B	30	508.4	88.3	15.255	0.0549451	54.0964	-2.175
Malham	B	62	1125.1	87.1	22.282	0.0609756	54.0964	-2.175
Malham	B	64	1157.7	106.8	16.439	0.0613497	54.0964	-2.175
Malham	B	54	1023.8	48.7	22.03	0.0819672	54.0964	-2.175
Malham	B	50	975.4	69.8	19.58	0.0833333	54.0964	-2.175
Malham	B	52	999.4	44.6	22.64	0.0833333	54.0964	-2.175
Malham	B	48	951.4	66.4	18.959	0.083682	54.0964	-2.175
Malham	B	56	1047.2	56.9	22.527	0.0854701	54.0964	-2.175
Malham	B	46	927.5	72.3	16.303	0.0862069	54.0964	-2.175
Malham	B	44	904.3	79	17.483	0.0869565	54.0964	-2.175
Malham	B	58	1070	65.7	11.36	0.0877193	54.0964	-2.175
Malham	B	42	881.3	76.2	19.419	0.0884956	54.0964	-2.175
Malham	B	60	1092.3	79.3	3.271	0.0896861	54.0964	-2.175
Mannikjarve	S	50	557.8	72.3	9.06962	0.0331675	58.8667	26.25
Mannikjarve	S	48	497.5	81.5	6.46943	0.033389	58.8667	26.25
Mannikjarve	S	60	767.5	79.3	7.72582	0.034965	58.8667	26.25
Mannikjarve	S	58	710.3	59.6	5.86186	0.0350877	58.8667	26.25
Mannikjarve	S	52	600.8	72.4	9.66641	0.0465116	58.8667	26.25
Mannikjarve	S	44	398.5	122.6	10.4323	0.0511509	58.8667	26.25
Mannikjarve	S	46	437.6	134.6	2.96151	0.0511509	58.8667	26.25
Mannikjarve	S	62	805.8	88	10.2428	0.0522193	58.8667	26.25
Mannikjarve	S	42	359.4	128.3	8.21204	0.0536193	58.8667	26.25
Mannikjarve	S	38	285.9	121.6	8.48089	0.0549451	58.8667	26.25
Mannikjarve	S	40	322.1	132.5	13.2543	0.0552486	58.8667	26.25
Mannikjarve	S	80	999.1	88.2	8.80161	0.0657895	58.8667	26.25
Mannikjarve	S	78	968.7	81.5	5.82004	0.0660066	58.8667	26.25
Mannikjarve	S	160	1750.1	128.7	7.85638	0.0702988	58.8667	26.25
Mannikjarve	S	82	1027.5	86.9	10.8881	0.0704225	58.8667	26.25
Mannikjarve	S	156	1693.2	134.1	4.48104	0.0728597	58.8667	26.25
Mannikjarve	S	86	1081.1	90.1	10.2132	0.0743494	58.8667	26.25
Mannikjarve	S	84	1054.2	80.6	6.4251	0.0749064	58.8667	26.25
Mannikjarve	S	54	627.1	65.9	9.79869	0.0760456	58.8667	26.25
Mannikjarve	S	56	653.3	74.7	8.89361	0.0763359	58.8667	26.25
Mannikjarve	S	36	249.5	112.8	3.9616	0.0833333	58.8667	26.25
Mannikjarve	S	152	1638.3	119.9	5.56109	0.0881057	58.8667	26.25
Mannikjarve	S	32	201.5	86.3	9.86094	0.0930233	58.8667	26.25
Mannikjarve	S	74	917.7	78	8.13337	0.0952381	58.8667	26.25
Mannikjarve	S	76	938.4	87.9	6.26993	0.0966184	58.8667	26.25
Mannikjarve	S	164	1791.4	137.7	7.24577	0.0968523	58.8667	26.25
Mannikjarve	S	28	158.5	73.4	9.02691	0.0987654	58.8667	26.25
Mannikjarve	S	66	844.4	82	1.6976	0.103093	58.8667	26.25
Mannikjarve	S	180	1940.4	147.5	5.44094	0.103359	58.8667	26.25
Mannikjarve	S	24	118	58.6	13.5187	0.103627	58.8667	26.25
Mannikjarve	S	64	825	80.4	8.9533	0.104167	58.8667	26.25
Mannikjarve	S	176	1901.7	151.8	6.65901	0.10582	58.8667	26.25
Mannikjarve	S	72	896.7	76.1	7.25641	0.106383	58.8667	26.25
Mannikjarve	S	172	1863.9	150	10.9595	0.109589	58.8667	26.25
Mannikjarve	S	168	1827.4	143.4	7.11815	0.111111	58.8667	26.25
Mannikjarve	S	148	1597.7	123.3	3.40867	0.111732	58.8667	26.25
Mannikjarve	S	150	1615.6	122.8	4.51884	0.111732	58.8667	26.25
Mannikjarve	S	134	1476.7	133.8	5.38824	0.11236	58.8667	26.25
Mannikjarve	S	136	1494.4	139.5	4.76246	0.112994	58.8667	26.25
Mannikjarve	S	128	1424.4	125.3	11.2733	0.114286	58.8667	26.25
Mannikjarve	S	146	1579.8	133	2.15971	0.114286	58.8667	26.25
Mannikjarve	S	124	1389.6	117.6	13.0853	0.114943	58.8667	26.25
Mannikjarve	S	132	1458.9	133.2	8.02039	0.114943	58.8667	26.25
Mannikjarve	S	144	1562.3	130	5.1256	0.114943	58.8667	26.25
Mannikjarve	S	126	1406.9	125	12.7586	0.115607	58.8667	26.25
Mannikjarve	S	122	1372.2	112.6	12.5436	0.116279	58.8667	26.25
Mannikjarve	S	130	1441.5	130.2	8.93344	0.116959	58.8667	26.25
Mannikjarve	S	120	1355	109.4	15.7052	0.117647	58.8667	26.25
Mannikjarve	S	112	1287.8	86.6	9.75168	0.118343	58.8667	26.25
Mannikjarve	S	114	1304.7	92.9	13.5379	0.118343	58.8667	26.25
Mannikjarve	S	142	1544.9	132.9	4.33787	0.118343	58.8667	26.25
Mannikjarve	S	70	877.9	78.6	4.27387	0.119048	58.8667	26.25
Mannikjarve	S	116	1321.5	102.8	17.6552	0.119048	58.8667	26.25
Mannikjarve	S	138	1511.2	133.2	10.2825	0.119048	58.8667	26.25
Mannikjarve	S	140	1528	134.7	8.12674	0.119048	58.8667	26.25
Mannikjarve	S	68	861.1	75	7.17462	0.11976	58.8667	26.25
Mannikjarve	S	108	1254.2	73	11.1285	0.11976	58.8667	26.25
Mannikjarve	S	110	1270.9	80.3	7.88091	0.11976	58.8667	26.25
Mannikjarve	S	104	1221.3	70.8	8.53437	0.121212	58.8667	26.25
Mannikjarve	S	118	1338	103.9	11.3001	0.121212	58.8667	26.25
Mannikjarve	S	90	1113.6	88.8	5.46281	0.122699	58.8667	26.25
Mannikjarve	S	88	1097.3	83.8	9.28791	0.123457	58.8667	26.25
Mannikjarve	S	106	1237.5	78.1	8.45638	0.123457	58.8667	26.25
Mannikjarve	S	92	1129.5	84.5	9.30261	0.125786	58.8667	26.25
Mannikjarve	S	96	1160.6	77.5	7.70063	0.128205	58.8667	26.25
Mannikjarve	S	94	1145	75.1	11.2468	0.129032	58.8667	26.25
Mannikjarve	S	102	1204.8	70.6	8.91028	0.129032	58.8667	26.25
Mannikjarve	S	100	1189.3	72.9	12.6775	0.138889	58.8667	26.25
Mannikjarve	S	98	1174.9	71.3	9.76601	0.13986	58.8667	26.25
Mauntschas	C	86.8	502	57	15.603	0.0148148	46.49	9.8544
Mauntschas	C	87.2	520.2	54	14.229	0.0217391	46.49	9.8544
Mauntschas	C	87.4	529.4	53.5	12.669	0.0217391	46.49	9.8544
Mauntschas	C	87.6	538.6	53	12.634	0.0217391	46.49	9.8544
Mauntschas	C	87.8	547.8	52.5	13.404	0.0217391	46.49	9.8544
Mauntschas	C	88	557	52	12.85	0.0217391	46.49	9.8544
Mauntschas	C	85.2	430	79.8	28.74	0.0222222	46.49	9.8544
Mauntschas	C	85.4	439	76.6	27.43	0.0222222	46.49	9.8544
Mauntschas	C	85.6	448	73.4	27.931	0.0222222	46.49	9.8544
Mauntschas	C	85.8	457	70.2	23.035	0.0222222	46.49	9.8544
Mauntschas	C	86	466	67	18.084	0.0222222	46.49	9.8544
Mauntschas	C	86.2	475	64.5	26.837	0.0222222	46.49	9.8544
Mauntschas	C	86.4	484	62	20.019	0.0222222	46.49	9.8544
Mauntschas	C	87	511	54.5	13.285	0.0222222	46.49	9.8544
Mauntschas	C	88.2	566	54.1	12.396	0.0222222	46.49	9.8544
Mauntschas	C	88.4	575	56.2	11.832	0.0222222	46.49	9.8544
Mauntschas	C	88.6	584	58.3	12.527	0.0222222	46.49	9.8544
Mauntschas	C	88.8	593	60.4	10.038	0.0222222	46.49	9.8544
Mauntschas	C	89	602	62.5	12.039	0.0222222	46.49	9.8544
Mauntschas	C	89.2	611	66.5	12.095	0.0222222	46.49	9.8544
Mauntschas	C	89.4	620	70.5	12.964	0.0222222	46.49	9.8544
Mauntschas	C	89.6	629	74.5	13.428	0.0222222	46.49	9.8544
Mauntschas	C	89.8	638	78.5	11.997	0.0222222	46.49	9.8544
Mauntschas	C	90	647	82.5	12.398	0.0222222	46.49	9.8544
Mauntschas	C	95.2	807.4	100.2	9.624	0.0238095	46.49	9.8544
Mauntschas	C	95.4	815.8	96.4	11.41	0.0238095	46.49	9.8544
Mauntschas	C	95.6	824.2	92.6	9.795	0.0238095	46.49	9.8544
Mauntschas	C	95.8	832.6	88.8	10.285	0.0238095	46.49	9.8544
Mauntschas	C	96	841	85	12.697	0.0238095	46.49	9.8544
Mauntschas	C	96.2	849.4	81.7	10.093	0.0238095	46.49	9.8544
Mauntschas	C	96.4	857.8	78.4	9.855	0.0238095	46.49	9.8544
Mauntschas	C	96.6	866.2	75.1	8.883	0.0238095	46.49	9.8544
Mauntschas	C	96.8	874.6	71.8	8.343	0.0238095	46.49	9.8544
Mauntschas	C	97	883	68.5	8.513	0.0238095	46.49	9.8544
Mauntschas	C	86.7	495.25	58.875	18.397	0.0266667	46.49	9.8544
Mauntschas	C	91.2	683.2	50.9	10.497	0.0322581	46.49	9.8544
Mauntschas	C	91.4	689.4	47.8	13.12	0.0322581	46.49	9.8544
Mauntschas	C	91.6	695.6	44.7	12.923	0.0322581	46.49	9.8544
Mauntschas	C	91.8	701.8	41.6	12.988	0.0322581	46.49	9.8544
Mauntschas	C	92	708	38.5	13.032	0.0322581	46.49	9.8544
Mauntschas	C	93.2	744.2	53.2	11.899	0.0322581	46.49	9.8544
Mauntschas	C	93.4	750.4	58.4	12.248	0.0322581	46.49	9.8544
Mauntschas	C	93.6	756.6	63.6	11.881	0.0322581	46.49	9.8544
Mauntschas	C	93.8	762.8	68.8	12.306	0.0322581	46.49	9.8544
Mauntschas	C	94	769	74	12.193	0.0322581	46.49	9.8544
Mauntschas	C	90.2	653	76.8	12.292	0.0333333	46.49	9.8544
Mauntschas	C	90.4	659	71.1	12.603	0.0333333	46.49	9.8544
Mauntschas	C	90.6	665	65.4	12.058	0.0333333	46.49	9.8544
Mauntschas	C	90.8	671	59.7	12.026	0.0333333	46.49	9.8544
Mauntschas	C	91	677	54	11.601	0.0333333	46.49	9.8544
Mauntschas	C	92.2	714	40.4	12.947	0.0333333	46.49	9.8544
Mauntschas	C	92.4	720	42.3	12.334	0.0333333	46.49	9.8544
Mauntschas	C	92.6	726	44.2	12.456	0.0333333	46.49	9.8544
Mauntschas	C	92.8	732	46.1	12.636	0.0333333	46.49	9.8544
Mauntschas	C	93	738	48	12.262	0.0333333	46.49	9.8544
Mauntschas	C	94.2	775	80	11.588	0.0333333	46.49	9.8544
Mauntschas	C	94.4	781	86	11.293	0.0333333	46.49	9.8544
Mauntschas	C	94.6	787	92	11.372	0.0333333	46.49	9.8544
Mauntschas	C	94.8	793	98	9.748	0.0333333	46.49	9.8544
Mauntschas	C	95	799	104	9.811	0.0333333	46.49	9.8544
Mauntschas	C	80.2	356.8	76.7	13.733	0.0714286	46.49	9.8544
Mauntschas	C	80.4	359.6	75.9	12.433	0.0714286	46.49	9.8544
Mauntschas	C	80.6	362.4	75.1	12.511	0.0714286	46.49	9.8544
Mauntschas	C	80.8	365.2	74.3	13.842	0.0714286	46.49	9.8544
Mauntschas	C	81	368	73.5	13.491	0.0714286	46.49	9.8544
Mauntschas	C	83.2	396.8	75.6	16.084	0.0714286	46.49	9.8544
Mauntschas	C	83.4	399.6	76.2	14.963	0.0714286	46.49	9.8544
Mauntschas	C	83.6	402.4	76.8	16.935	0.0714286	46.49	9.8544
Mauntschas	C	83.8	405.2	77.4	16.561	0.0714286	46.49	9.8544
Mauntschas	C	84	408	78	22.976	0.0714286	46.49	9.8544
Mauntschas	C	81.4	373.2	73.1	12.233	0.0769231	46.49	9.8544
Mauntschas	C	81.6	375.8	72.9	12.816	0.0769231	46.49	9.8544
Mauntschas	C	81.8	378.4	72.7	10.867	0.0769231	46.49	9.8544
Mauntschas	C	82	381	72.5	12.159	0.0769231	46.49	9.8544
Mauntschas	C	82.2	383.6	73	11.233	0.0769231	46.49	9.8544
Mauntschas	C	82.4	386.2	73.5	11.365	0.0769231	46.49	9.8544
Mauntschas	C	82.6	388.8	74	13.125	0.0769231	46.49	9.8544
Mauntschas	C	82.8	391.4	74.5	16.419	0.0769231	46.49	9.8544
Mauntschas	C	83	394	75	15.39	0.0769231	46.49	9.8544
Mauntschas	C	84.2	410.6	79	22.548	0.0769231	46.49	9.8544
Mauntschas	C	84.4	413.2	80	24.457	0.0769231	46.49	9.8544
Mauntschas	C	84.6	415.8	81	26.996	0.0769231	46.49	9.8544
Mauntschas	C	84.8	418.4	82	27.092	0.0769231	46.49	9.8544
Mauntschas	C	85	421	83	28.505	0.0769231	46.49	9.8544
Mauntschas	C	75.4	312.6	82.3	11.03	0.111111	46.49	9.8544
Mauntschas	C	75.6	314.4	81.2	12.46	0.111111	46.49	9.8544
Mauntschas	C	75.8	316.2	80.1	12.027	0.111111	46.49	9.8544
Mauntschas	C	76	318	79	12.169	0.111111	46.49	9.8544
Mauntschas	C	76.2	319.8	78	9.687	0.111111	46.49	9.8544
Mauntschas	C	76.4	321.6	77	11.858	0.111111	46.49	9.8544
Mauntschas	C	76.6	323.4	76	10.787	0.111111	46.49	9.8544
Mauntschas	C	76.8	325.2	75	9.68	0.111111	46.49	9.8544
Mauntschas	C	77	327	74	12.407	0.111111	46.49	9.8544
Mauntschas	C	77.2	328.8	73	9.385	0.111111	46.49	9.8544
Mauntschas	C	77.4	330.6	72	10.188	0.111111	46.49	9.8544
Mauntschas	C	77.6	332.4	71	8.794	0.111111	46.49	9.8544
Mauntschas	C	77.8	334.2	70	9.409	0.111111	46.49	9.8544
Mauntschas	C	78	336	69	10.756	0.111111	46.49	9.8544
Mauntschas	C	78.2	337.8	69.1	12.878	0.111111	46.49	9.8544
Mauntschas	C	78.4	339.6	69.2	12.508	0.111111	46.49	9.8544
Mauntschas	C	78.6	341.4	69.3	13.314	0.111111	46.49	9.8544
Mauntschas	C	78.8	343.2	69.4	13.382	0.111111	46.49	9.8544
Mauntschas	C	79	345	69.5	9.723	0.111111	46.49	9.8544
Mauntschas	C	79.2	346.8	71.1	10.65	0.111111	46.49	9.8544
Mauntschas	C	79.4	348.6	72.7	10.535	0.111111	46.49	9.8544
Mauntschas	C	79.6	350.4	74.3	12.524	0.111111	46.49	9.8544
Mauntschas	C	79.8	352.2	75.9	11.101	0.111111	46.49	9.8544
Mauntschas	C	80	354	77.5	13.124	0.111111	46.49	9.8544
Mauntschas	C	34.4	111.4	74.3	19.411	0.166667	46.49	9.8544
Mauntschas	C	34.7	113.2	74.9	19.143	0.166667	46.49	9.8544
Mauntschas	C	35	115	75.5	17.707	0.166667	46.49	9.8544
Mauntschas	C	36.5	123	73.75	17.402	0.166667	46.49	9.8544
Mauntschas	C	36.8	124.8	73.6	15.134	0.166667	46.49	9.8544
Mauntschas	C	38.3	132.8	73.8	17.483	0.166667	46.49	9.8544
Mauntschas	C	38.6	134.6	74.1	10.379	0.166667	46.49	9.8544
Mauntschas	C	38.9	136.4	74.4	16.604	0.166667	46.49	9.8544
Mauntschas	C	41.3	148.8	75.2	17.34	0.166667	46.49	9.8544
Mauntschas	C	41.6	150.6	74.9	20.531	0.166667	46.49	9.8544
Mauntschas	C	41.9	152.4	74.6	17.558	0.166667	46.49	9.8544
Mauntschas	C	43.4	160.4	74	13.73	0.166667	46.49	9.8544
Mauntschas	C	43.7	162.2	74	16.299	0.166667	46.49	9.8544
Mauntschas	C	44	164	74	14.856	0.166667	46.49	9.8544
Mauntschas	C	45.5	172	74.5	16.71	0.166667	46.49	9.8544
Mauntschas	C	45.8	173.8	74.2	18.256	0.166667	46.49	9.8544
Mauntschas	C	46.1	175.6	73.95	17.486	0.166667	46.49	9.8544
Mauntschas	C	46.4	177.4	73.8	17.716	0.166667	46.49	9.8544
Mauntschas	C	46.7	179.2	73.65	16.975	0.166667	46.49	9.8544
Mauntschas	C	47	181	73.5	17.551	0.166667	46.49	9.8544
Mauntschas	C	48.5	189	73.5	17.891	0.166667	46.49	9.8544
Mauntschas	C	48.8	190.8	73.5	16.229	0.166667	46.49	9.8544
Mauntschas	C	49.1	192.6	73.6	15.859	0.166667	46.49	9.8544
Mauntschas	C	49.4	194.4	73.9	15.141	0.166667	46.49	9.8544
Mauntschas	C	49.7	196.2	74.2	15.518	0.166667	46.49	9.8544
Mauntschas	C	50	198	74.5	15.763	0.166667	46.49	9.8544
Mauntschas	C	36.2	121.2	73.9	17.27	0.176471	46.49	9.8544
Mauntschas	C	37.1	126.5	73.5	18.065	0.176471	46.49	9.8544
Mauntschas	C	45.2	170.2	74.8	17.084	0.176471	46.49	9.8544
Mauntschas	C	48.2	187.2	73.5	14.214	0.176471	46.49	9.8544
Mauntschas	C	34.1	109.6	73.7	18.792	0.1875	46.49	9.8544
Mauntschas	C	39.2	138	75	17.72	0.1875	46.49	9.8544
Mauntschas	C	42.2	154	74.4	16.114	0.1875	46.49	9.8544
Mauntschas	C	43.1	158.6	74	15.475	0.1875	46.49	9.8544
Mauntschas	C	32.3	100.5	71.8	16.14	0.2	46.49	9.8544
Mauntschas	C	32.6	102	72.1	17.071	0.2	46.49	9.8544
Mauntschas	C	32.9	103.5	72.4	17.786	0.2	46.49	9.8544
Mauntschas	C	33.2	105	72.7	18.13	0.2	46.49	9.8544
Mauntschas	C	33.5	106.5	73	18.972	0.2	46.49	9.8544
Mauntschas	C	33.8	108	73.3	21	0.2	46.49	9.8544
Mauntschas	C	35.3	116.5	75.05	19.336	0.2	46.49	9.8544
Mauntschas	C	35.6	118	74.6	17.162	0.2	46.49	9.8544
Mauntschas	C	35.9	119.5	74.15	16.047	0.2	46.49	9.8544
Mauntschas	C	37.4	128	73.5	19.213	0.2	46.49	9.8544
Mauntschas	C	37.7	129.5	73.5	17.544	0.2	46.49	9.8544
Mauntschas	C	38	131	73.5	13.415	0.2	46.49	9.8544
Mauntschas	C	39.5	139.5	75.75	17.365	0.2	46.49	9.8544
Mauntschas	C	39.8	141	76.5	18.337	0.2	46.49	9.8544
Mauntschas	C	40.1	142.5	76.85	20.422	0.2	46.49	9.8544
Mauntschas	C	40.4	144	76.4	19.386	0.2	46.49	9.8544
Mauntschas	C	40.7	145.5	75.95	16.512	0.2	46.49	9.8544
Mauntschas	C	41	147	75.5	19.217	0.2	46.49	9.8544
Mauntschas	C	42.5	155.5	74.25	15.15	0.2	46.49	9.8544
Mauntschas	C	42.8	157	74.1	15.41	0.2	46.49	9.8544
Mauntschas	C	44.3	165.5	74.3	17.13	0.2	46.49	9.8544
Mauntschas	C	44.6	167	74.6	12.844	0.2	46.49	9.8544
Mauntschas	C	44.9	168.5	74.9	15.368	0.2	46.49	9.8544
Mauntschas	C	47.3	182.5	73.5	17.264	0.2	46.49	9.8544
Mauntschas	C	47.6	184	73.5	15.76	0.2	46.49	9.8544
Mauntschas	C	47.9	185.5	73.5	15.887	0.2	46.49	9.8544
Mauntschas	C	50.3	199.5	74.05	13.007	0.2	46.49	9.8544
Mauntschas	C	50.6	201	73.6	11.615	0.2	46.49	9.8544
Mauntschas	C	50.9	202.5	73.15	14.095	0.2	46.49	9.8544
Mauntschas	C	51.2	204	72.9	14.605	0.2	46.49	9.8544
Mauntschas	C	51.5	205.5	72.75	13.236	0.2	46.49	9.8544
Mauntschas	C	51.8	207	72.6	14.725	0.2	46.49	9.8544
Mauntschas	C	52.1	208.5	72.45	14.091	0.2	46.49	9.8544
Mauntschas	C	52.4	210	72.3	11.773	0.2	46.49	9.8544
Mauntschas	C	52.7	211.5	72.15	14.129	0.2	46.49	9.8544
Mauntschas	C	53	213	72	12.604	0.2	46.49	9.8544
Mauntschas	C	53.3	214.5	71.85	12.822	0.2	46.49	9.8544
Mauntschas	C	53.6	216	71.7	10.999	0.2	46.49	9.8544
Mauntschas	C	53.9	217.5	71.55	12.279	0.2	46.49	9.8544
Mauntschas	C	54.5	220.5	72	12.978	0.2	46.49	9.8544
Mauntschas	C	54.8	222	72.3	16.614	0.2	46.49	9.8544
Mauntschas	C	65.3	262.5	67.7	8.155	0.2	46.49	9.8544
Mauntschas	C	65.6	264	67.4	10.035	0.2	46.49	9.8544
Mauntschas	C	65.9	265.5	67.1	11.93	0.2	46.49	9.8544
Mauntschas	C	66.2	267	66.8	9.877	0.2	46.49	9.8544
Mauntschas	C	66.5	268.5	66.5	10.056	0.2	46.49	9.8544
Mauntschas	C	66.8	270	66.2	13.411	0.2	46.49	9.8544
Mauntschas	C	67.1	271.5	66	12.889	0.2	46.49	9.8544
Mauntschas	C	67.4	273	66	11.637	0.2	46.49	9.8544
Mauntschas	C	67.7	274.5	66	12.412	0.2	46.49	9.8544
Mauntschas	C	68	276	66	13.623	0.2	46.49	9.8544
Mauntschas	C	68.3	277.5	66	12.864	0.2	46.49	9.8544
Mauntschas	C	68.6	279	66	10.62	0.2	46.49	9.8544
Mauntschas	C	68.9	280.5	66	10.288	0.2	46.49	9.8544
Mauntschas	C	69.2	282	66.3	12.464	0.2	46.49	9.8544
Mauntschas	C	69.5	283.5	66.75	20.402	0.2	46.49	9.8544
Mauntschas	C	69.8	285	67.2	12.912	0.2	46.49	9.8544
Mauntschas	C	70.1	286.5	67.6	15.549	0.2	46.49	9.8544
Mauntschas	C	70.4	288	67.9	13.737	0.2	46.49	9.8544
Mauntschas	C	70.6	289	68.1	14.279	0.2	46.49	9.8544
Mauntschas	C	70.8	290	68.3	11.999	0.2	46.49	9.8544
Mauntschas	C	71	291	68.5	11.5	0.2	46.49	9.8544
Mauntschas	C	72.2	296	73.5	7.47	0.2	46.49	9.8544
Mauntschas	C	72.4	297	74.5	11.167	0.2	46.49	9.8544
Mauntschas	C	72.6	298	75.5	13.284	0.2	46.49	9.8544
Mauntschas	C	72.8	299	76.5	10.25	0.2	46.49	9.8544
Mauntschas	C	73	300	77.5	11.182	0.2	46.49	9.8544
Mauntschas	C	73.2	301	78.3	10.838	0.2	46.49	9.8544
Mauntschas	C	73.4	302	79.1	9.818	0.2	46.49	9.8544
Mauntschas	C	73.6	303	79.9	12.165	0.2	46.49	9.8544
Mauntschas	C	73.8	304	80.7	5.77	0.2	46.49	9.8544
Mauntschas	C	74	305	81.5	8.012	0.2	46.49	9.8544
Mauntschas	C	55.1	223.4	72.25	16.655	0.214286	46.49	9.8544
Mauntschas	C	55.4	224.6	71.5	15.889	0.25	46.49	9.8544
Mauntschas	C	55.7	225.8	70.75	15.214	0.25	46.49	9.8544
Mauntschas	C	56	227	70	16.079	0.25	46.49	9.8544
Mauntschas	C	57.5	232	68.5	12.444	0.25	46.49	9.8544
Mauntschas	C	57.8	233.2	68.5	11.238	0.25	46.49	9.8544
Mauntschas	C	58.1	234.4	68.55	11.746	0.25	46.49	9.8544
Mauntschas	C	58.4	235.6	68.7	11.131	0.25	46.49	9.8544
Mauntschas	C	58.7	236.8	68.85	11.503	0.25	46.49	9.8544
Mauntschas	C	59	238	69	12.578	0.25	46.49	9.8544
Mauntschas	C	60.5	243	68.75	7.172	0.25	46.49	9.8544
Mauntschas	C	60.8	244.2	68.3	7.812	0.25	46.49	9.8544
Mauntschas	C	61.1	245.4	67.9	10.317	0.25	46.49	9.8544
Mauntschas	C	61.4	246.6	67.6	10.233	0.25	46.49	9.8544
Mauntschas	C	61.7	247.8	67.3	9.969	0.25	46.49	9.8544
Mauntschas	C	62.3	250.2	67	11.152	0.25	46.49	9.8544
Mauntschas	C	62.6	251.4	67	10.438	0.25	46.49	9.8544
Mauntschas	C	62.9	252.6	67	9.846	0.25	46.49	9.8544
Mauntschas	C	63.2	253.8	67.1	10.788	0.25	46.49	9.8544
Mauntschas	C	63.5	255	67.25	9.64	0.25	46.49	9.8544
Mauntschas	C	63.8	256.2	67.4	9.247	0.25	46.49	9.8544
Mauntschas	C	64.1	257.4	67.55	9.428	0.25	46.49	9.8544
Mauntschas	C	64.4	258.6	67.7	8.452	0.25	46.49	9.8544
Mauntschas	C	64.7	259.8	67.85	8.103	0.25	46.49	9.8544
Mauntschas	C	65	261	68	8.48	0.25	46.49	9.8544
Mauntschas	C	71.2	291.8	69.3	11.786	0.25	46.49	9.8544
Mauntschas	C	71.4	292.6	70.1	14.543	0.25	46.49	9.8544
Mauntschas	C	71.6	293.4	70.9	12.964	0.25	46.49	9.8544
Mauntschas	C	71.8	294.2	71.7	13.274	0.25	46.49	9.8544
Mauntschas	C	72	295	72.5	8.441	0.25	46.49	9.8544
Mauntschas	C	74.2	305.8	82.1	6.542	0.25	46.49	9.8544
Mauntschas	C	74.4	306.6	82.7	9.782	0.25	46.49	9.8544
Mauntschas	C	74.6	307.4	83.3	10.049	0.25	46.49	9.8544
Mauntschas	C	74.8	308.2	83.9	9.823	0.25	46.49	9.8544
Mauntschas	C	75	309	84.5	8.186	0.25	46.49	9.8544
Mauntschas	C	57.2	230.8	68.5	12.963	0.272727	46.49	9.8544
Mauntschas	C	60.2	241.8	69.2	8.301	0.272727	46.49	9.8544
Mauntschas	C	56.3	227.9	69.55	15.966	0.333333	46.49	9.8544
Mauntschas	C	56.6	228.8	69.1	15.336	0.333333	46.49	9.8544
Mauntschas	C	56.9	229.7	68.65	14.745	0.333333	46.49	9.8544
Mauntschas	C	59.3	238.9	69.15	9.931	0.333333	46.49	9.8544
Mauntschas	C	59.6	239.8	69.3	9.304	0.333333	46.49	9.8544
Mauntschas	C	59.9	240.7	69.45	7.634	0.333333	46.49	9.8544
Mechacz	C	100	290	50.5	0.762	0.227273	54.3314	22.4419
Mechacz	C	105	312	51	6.942	0.227273	54.3314	22.4419
Mechacz	C	125	398	54.5	7.786	0.227273	54.3314	22.4419
Mechacz	C	145	484	54.5	4.926	0.227273	54.3314	22.4419
Mechacz	C	150	506	55.5	8.244	0.227273	54.3314	22.4419
Mechacz	C	155	528	58	5.904	0.227273	54.3314	22.4419
Mechacz	C	115	355	51.5	0.327	0.232558	54.3314	22.4419
Mechacz	C	120	376	52.5	3.729	0.238095	54.3314	22.4419
Mechacz	C	130	419	54.5	7.34	0.238095	54.3314	22.4419
Mechacz	C	135	440	53.5	4.294	0.238095	54.3314	22.4419
Mechacz	C	210	746	63.5	4.479	0.238095	54.3314	22.4419
Mechacz	C	220	787	64	9.126	0.238095	54.3314	22.4419
Mechacz	C	225	808	65.5	7.146	0.238095	54.3314	22.4419
Mechacz	C	235	849	65.5	7.209	0.238095	54.3314	22.4419
Mechacz	C	255	930	67	7.495	0.238095	54.3314	22.4419
Mechacz	C	400	1404	64	5.624	0.238095	54.3314	22.4419
Mechacz	C	410	1445	63.5	3.608	0.238095	54.3314	22.4419
Mechacz	C	415	1466	63	6.481	0.238095	54.3314	22.4419
Mechacz	C	420	1487	62	6.502	0.238095	54.3314	22.4419
Mechacz	C	435	1548	61.5	7.664	0.238095	54.3314	22.4419
Mechacz	C	440	1569	61	7.936	0.238095	54.3314	22.4419
Mechacz	C	450	1610	61	7.531	0.238095	54.3314	22.4419
Mechacz	C	160	548	57.5	7.299	0.25	54.3314	22.4419
Mechacz	C	165	568	57.5	7.315	0.25	54.3314	22.4419
Mechacz	C	175	607	59	5.811	0.25	54.3314	22.4419
Mechacz	C	180	627	60.5	7.704	0.25	54.3314	22.4419
Mechacz	C	185	647	60	3.52	0.25	54.3314	22.4419
Mechacz	C	195	686	60.5	9.064	0.25	54.3314	22.4419
Mechacz	C	200	706	62	6.826	0.25	54.3314	22.4419
Mechacz	C	215	766	64	9.073	0.25	54.3314	22.4419
Mechacz	C	230	828	66.5	8.19	0.25	54.3314	22.4419
Mechacz	C	240	869	65.5	5.923	0.25	54.3314	22.4419
Mechacz	C	245	889	65.5	13.806	0.25	54.3314	22.4419
Mechacz	C	250	909	66	6.941	0.25	54.3314	22.4419
Mechacz	C	260	950	66.5	7.119	0.25	54.3314	22.4419
Mechacz	C	265	970	66	6.323	0.25	54.3314	22.4419
Mechacz	C	405	1424	65	5.21	0.25	54.3314	22.4419
Mechacz	C	425	1507	62.5	9.093	0.25	54.3314	22.4419
Mechacz	C	430	1527	63	7.643	0.25	54.3314	22.4419
Mechacz	C	445	1589	60.5	8.722	0.25	54.3314	22.4419
Mechacz	C	455	1630	61.5	6.635	0.25	54.3314	22.4419
Mechacz	C	460	1650	60.5	9.648	0.25	54.3314	22.4419
Mechacz	C	60	139	39.5	2.066	0.263158	54.3314	22.4419
Mechacz	C	70	176	44.5	2.281	0.263158	54.3314	22.4419
Mechacz	C	85	231	46	1.517	0.263158	54.3314	22.4419
Mechacz	C	90	250	48	2.277	0.263158	54.3314	22.4419
Mechacz	C	170	587	58	5.655	0.263158	54.3314	22.4419
Mechacz	C	190	666	60	3.522	0.263158	54.3314	22.4419
Mechacz	C	205	725	63	6.664	0.263158	54.3314	22.4419
Mechacz	C	395	1383	63	5.497	0.263158	54.3314	22.4419
Mechacz	C	465	1669	59.5	7.001	0.263158	54.3314	22.4419
Mechacz	C	470	1688	59	7.74	0.263158	54.3314	22.4419
Mechacz	C	475	1707	58.5	8.413	0.263158	54.3314	22.4419
Mechacz	C	480	1726	58.5	5.734	0.263158	54.3314	22.4419
Mechacz	C	485	1745	57.5	3.266	0.263158	54.3314	22.4419
Mechacz	C	490	1764	58	2.625	0.263158	54.3314	22.4419
Mechacz	C	495	1783	60	5.7	0.263158	54.3314	22.4419
Mechacz	C	500	1802	63	4.683	0.263158	54.3314	22.4419
Mechacz	C	505	1821	67	0.773	0.263158	54.3314	22.4419
Mechacz	C	510	1840	66	3.053	0.263158	54.3314	22.4419
Mechacz	C	515	1859	66.5	0.571	0.263158	54.3314	22.4419
Mechacz	C	520	1878	67.5	-2.867	0.263158	54.3314	22.4419
Mechacz	C	525	1897	69	8.367	0.263158	54.3314	22.4419
Mechacz	C	530	1916	71	1.987	0.263158	54.3314	22.4419
Mechacz	C	535	1935	70.5	-0.816	0.263158	54.3314	22.4419
Mechacz	C	65	157	41	2.806	0.277778	54.3314	22.4419
Mechacz	C	75	194	44	2.699	0.277778	54.3314	22.4419
Mechacz	C	80	212	44.5	1.793	0.277778	54.3314	22.4419
Mechacz	C	95	268	50.5	-0.163	0.277778	54.3314	22.4419
Mechacz	C	50	104	36.5	0.104	0.294118	54.3314	22.4419
Mechacz	C	270	987	66	7.213	0.294118	54.3314	22.4419
Mechacz	C	370	1301	64.5	1.161	0.294118	54.3314	22.4419
Mechacz	C	380	1333	65.5	5.966	0.294118	54.3314	22.4419
Mechacz	C	55	120	37.5	2.054	0.3125	54.3314	22.4419
Mechacz	C	280	1018	67	8.342	0.3125	54.3314	22.4419
Mechacz	C	285	1034	66.5	7.701	0.3125	54.3314	22.4419
Mechacz	C	295	1065	67	5.768	0.3125	54.3314	22.4419
Mechacz	C	305	1096	67.5	7.467	0.3125	54.3314	22.4419
Mechacz	C	315	1127	66.5	7.765	0.3125	54.3314	22.4419
Mechacz	C	325	1158	67	5.49	0.3125	54.3314	22.4419
Mechacz	C	335	1189	66.5	5.058	0.3125	54.3314	22.4419
Mechacz	C	340	1205	66.5	2.319	0.3125	54.3314	22.4419
Mechacz	C	345	1221	65.5	1.81	0.3125	54.3314	22.4419
Mechacz	C	350	1237	66	1.386	0.3125	54.3314	22.4419
Mechacz	C	355	1253	67.5	3.119	0.3125	54.3314	22.4419
Mechacz	C	365	1284	65	0.32	0.3125	54.3314	22.4419
Mechacz	C	390	1364	63.5	3.737	0.3125	54.3314	22.4419
Mechacz	C	275	1002	67	7.835	0.333333	54.3314	22.4419
Mechacz	C	290	1049	66.5	7.78	0.333333	54.3314	22.4419
Mechacz	C	300	1080	67.5	7.224	0.333333	54.3314	22.4419
Mechacz	C	310	1111	67	7.513	0.333333	54.3314	22.4419
Mechacz	C	320	1142	66.5	8.099	0.333333	54.3314	22.4419
Mechacz	C	330	1173	67.5	7.025	0.333333	54.3314	22.4419
Mechacz	C	360	1268	65.5	2.326	0.333333	54.3314	22.4419
Mechacz	C	375	1316	64.5	5.112	0.333333	54.3314	22.4419
Mechacz	C	385	1348	65	6.655	0.333333	54.3314	22.4419
Praz Rodet	C	89	836.4	226.4	4.608	0.0358423	46.5667	6.1736
Praz Rodet	C	69	330.5	229.95	1.719	0.037037	46.5667	6.1736
Praz Rodet	C	93	942.7	153.45	0.198	0.0376294	46.5667	6.1736
Praz Rodet	C	81	631.7	272.1	3.169	0.039604	46.5667	6.1736
Praz Rodet	C	77	530.7	261.2	5.35	0.0398406	46.5667	6.1736
Praz Rodet	C	65	222.5	187.95	10.644	0.04004	46.5667	6.1736
Praz Rodet	C	73	430.3	254.95	6.547	0.0400802	46.5667	6.1736
Praz Rodet	C	85	724.8	277.9	-0.347	0.0429646	46.5667	6.1736
Praz Rodet	C	97	1028.4	112.2	-1.207	0.0466744	46.5667	6.1736
Praz Rodet	C	146	1826.9	215.3	-1.799	0.053135	46.5667	6.1736
Praz Rodet	C	136	1638.7	176.15	3.023	0.0573723	46.5667	6.1736
Praz Rodet	C	101	1092.4	125.9	-1.655	0.0625	46.5667	6.1736
Praz Rodet	C	116	1316.5	168.7	10.56	0.0657462	46.5667	6.1736
Praz Rodet	C	126	1464.4	155.1	-0.133	0.0676133	46.5667	6.1736
Praz Rodet	C	106	1164.4	153.75	0.23	0.0694444	46.5667	6.1736
Praz Rodet	C	61	122.6	48.45	9.068	0.0966184	46.5667	6.1736
Slieveanorra	B	17.5	271.55	55.8	7.25	0.0280505	55.0848	-6.1921
Slieveanorra	B	16.5	235.9	56.35	0.988	0.0280899	55.0848	-6.1921
Slieveanorra	B	18.5	307.15	62.05	22.359	0.0280899	55.0848	-6.1921
Slieveanorra	B	19.5	342.65	69.9	18.313	0.028169	55.0848	-6.1921
Slieveanorra	B	15.5	200.3	58.5	2.081	0.0363636	55.0848	-6.1921
Slieveanorra	B	20.5	369.35	65.7	18.892	0.0374532	55.0848	-6.1921
Slieveanorra	B	108.5	1758.6	196.7	21.632	0.0443131	55.0848	-6.1921
Slieveanorra	B	111.5	1824.4	214.35	22.599	0.0455927	55.0848	-6.1921
Slieveanorra	B	114.5	1888.2	239.15	22.601	0.0470219	55.0848	-6.1921
Slieveanorra	B	105.5	1690.9	173.45	21.121	0.0488202	55.0848	-6.1921
Slieveanorra	B	102.5	1629.45	151.55	20.812	0.0512383	55.0848	-6.1921
Slieveanorra	B	12.5	134	26.65	0.771	0.0515464	55.0848	-6.1921
Slieveanorra	B	13.5	153.4	38.7	-5.892	0.0515464	55.0848	-6.1921
Slieveanorra	B	14.5	172.8	52.05	-5.889	0.0515464	55.0848	-6.1921
Slieveanorra	B	11.5	114.6	18.25	-2.532	0.0516796	55.0848	-6.1921
Slieveanorra	B	51.5	845.2	20.7	18.528	0.0533333	55.0848	-6.1921
Slieveanorra	B	54.5	901.4	39.2	10.369	0.0533808	55.0848	-6.1921
Slieveanorra	B	48.5	788.95	68.25	12.266	0.0534283	55.0848	-6.1921
Slieveanorra	B	23.5	422.85	20.9	11.977	0.0558659	55.0848	-6.1921
Slieveanorra	B	24.5	440.75	8.65	10.417	0.0558659	55.0848	-6.1921
Slieveanorra	B	21.5	387.15	51.4	5.617	0.0561798	55.0848	-6.1921
Slieveanorra	B	22.5	404.95	36.4	17.252	0.0561798	55.0848	-6.1921
Slieveanorra	B	39.5	637.3	39.15	4.775	0.0616016	55.0848	-6.1921
Slieveanorra	B	45.5	732.8	84.25	5.796	0.0620476	55.0848	-6.1921
Slieveanorra	B	42.5	684.45	67.1	7.968	0.0636267	55.0848	-6.1921
Slieveanorra	B	57.5	947.95	70.45	15.1	0.0644468	55.0848	-6.1921
Slieveanorra	B	93.5	1481.85	177.7	8.977	0.0646552	55.0848	-6.1921
Slieveanorra	B	63.5	1038.2	122.25	15.173	0.0650759	55.0848	-6.1921
Slieveanorra	B	96.5	1526.8	159.6	22.76	0.0667408	55.0848	-6.1921
Slieveanorra	B	78.5	1257.3	180.7	22.508	0.0672646	55.0848	-6.1921
Slieveanorra	B	81.5	1301.9	183.95	22.125	0.0672646	55.0848	-6.1921
Slieveanorra	B	90.5	1435.45	191.4	18.373	0.0672646	55.0848	-6.1921
Slieveanorra	B	84.5	1346.45	192.55	13.578	0.0673401	55.0848	-6.1921
Slieveanorra	B	87.5	1390.85	185.95	22.231	0.0675676	55.0848	-6.1921
Slieveanorra	B	66.5	1082.5	139.55	25.984	0.0677201	55.0848	-6.1921
Slieveanorra	B	60.5	992.1	100.55	11.43	0.0679502	55.0848	-6.1921
Slieveanorra	B	99.5	1570.9	151.4	15.265	0.0680272	55.0848	-6.1921
Slieveanorra	B	72.5	1169.05	162.3	6.725	0.0685714	55.0848	-6.1921
Slieveanorra	B	75.5	1212.7	174.8	16.561	0.0687285	55.0848	-6.1921
Slieveanorra	B	36.5	588.6	9.85	8.957	0.0690449	55.0848	-6.1921
Slieveanorra	B	69.5	1125.3	158.5	13.232	0.0700935	55.0848	-6.1921
Slieveanorra	B	25.5	454.75	7.25	20.613	0.0714286	55.0848	-6.1921
Slieveanorra	B	33.5	545.15	35.55	3.916	0.0776197	55.0848	-6.1921
Slieveanorra	B	30.5	506.5	46.2	5.477	0.0873362	55.0848	-6.1921
Slieveanorra	B	28.5	484.95	34	9.276	0.0990099	55.0848	-6.1921
Slieveanorra	B	29.5	495.05	43.55	12.727	0.0990099	55.0848	-6.1921
Slieveanorra	B	26.5	464.8	15.15	7.045	0.0995025	55.0848	-6.1921
Slieveanorra	B	27.5	474.85	24.45	-0.566	0.0995025	55.0848	-6.1921
Slowinskie	C	41.5	698.5	81.5	-0.839	0.0392157	54.3619	16.4785
Slowinskie	C	42.5	724	78.25	4.068	0.0392157	54.3619	16.4785
Slowinskie	C	43.5	749.5	83	5.042	0.0392157	54.3619	16.4785
Slowinskie	C	44.5	775	92.75	15.199	0.0392157	54.3619	16.4785
Slowinskie	C	38.5	623.5	100	8.529	0.04	54.3619	16.4785
Slowinskie	C	40.5	673	97.25	4.3	0.04	54.3619	16.4785
Slowinskie	C	39.5	648	104.5	8.475	0.0408163	54.3619	16.4785
Slowinskie	C	37.5	598.5	103	13.726	0.0412371	54.3619	16.4785
Slowinskie	C	31.5	455	113.5	22.093	0.0425532	54.3619	16.4785
Slowinskie	C	32.5	478.5	109.25	33.804	0.0425532	54.3619	16.4785
Slowinskie	C	45.5	798.5	94.75	5.986	0.0425532	54.3619	16.4785
Slowinskie	C	33.5	501.5	114.25	32.648	0.0434783	54.3619	16.4785
Slowinskie	C	47.5	841	92.25	5.17	0.0465116	54.3619	16.4785
Slowinskie	C	48.5	862.5	98	5.831	0.0465116	54.3619	16.4785
Slowinskie	C	49.5	884	108.25	5.894	0.0465116	54.3619	16.4785
Slowinskie	C	46.5	819.5	90.25	4.912	0.047619	54.3619	16.4785
Slowinskie	C	30.5	431.5	124.75	15.901	0.0487805	54.3619	16.4785
Slowinskie	C	50.5	902	109.5	5.018	0.0555556	54.3619	16.4785
Slowinskie	C	25.5	341	151.25	12.14	0.0571429	54.3619	16.4785
Slowinskie	C	26.5	358.5	142	33.804	0.0571429	54.3619	16.4785
Slowinskie	C	27.5	376	135.25	31.421	0.0571429	54.3619	16.4785
Slowinskie	C	28.5	393.5	131.75	2.667	0.0571429	54.3619	16.4785
Slowinskie	C	29.5	411	131.75	9.561	0.0571429	54.3619	16.4785
Slowinskie	C	21.5	273.5	149.25	31.28	0.0588235	54.3619	16.4785
Slowinskie	C	24.5	323.5	153.25	33.804	0.0588235	54.3619	16.4785
Slowinskie	C	15.5	174.5	145.75	20.16	0.0606061	54.3619	16.4785
Slowinskie	C	16.5	191	142.75	24.664	0.0606061	54.3619	16.4785
Slowinskie	C	18.5	223.5	148	8.113	0.0606061	54.3619	16.4785
Slowinskie	C	19.5	240	154.5	13.954	0.0606061	54.3619	16.4785
Slowinskie	C	20.5	256.5	154.75	22.608	0.0606061	54.3619	16.4785
Slowinskie	C	22.5	290	147.5	14.538	0.0606061	54.3619	16.4785
Slowinskie	C	23.5	306.5	148.75	18.773	0.0606061	54.3619	16.4785
Slowinskie	C	11.5	110	132.75	16.318	0.0625	54.3619	16.4785
Slowinskie	C	12.5	126	134	25.085	0.0625	54.3619	16.4785
Slowinskie	C	13.5	142	137.5	21.725	0.0625	54.3619	16.4785
Slowinskie	C	14.5	158	144.25	16.049	0.0625	54.3619	16.4785
Slowinskie	C	17.5	207	144	15.792	0.0625	54.3619	16.4785
Slowinskie	C	53.5	944.5	91	7.035	0.0689655	54.3619	16.4785
Slowinskie	C	54.5	959	94.25	8.313	0.0689655	54.3619	16.4785
Slowinskie	C	51.5	916	100	5.46	0.0714286	54.3619	16.4785
Slowinskie	C	52.5	930	93.25	5.881	0.0714286	54.3619	16.4785
Slowinskie	C	55.5	971	94	9.528	0.0833333	54.3619	16.4785
Slowinskie	C	58.5	1000	86	7.668	0.1	54.3619	16.4785
Slowinskie	C	56.5	980.5	89.5	9.749	0.105263	54.3619	16.4785
Slowinskie	C	57.5	990	86.75	8.635	0.105263	54.3619	16.4785
Slowinskie	C	59.5	1009.5	87.75	5.698	0.105263	54.3619	16.4785
Slowinskie	C	60.5	1018	86	9.568	0.117647	54.3619	16.4785
Slowinskie	C	61.5	1025.5	80.25	7.218	0.133333	54.3619	16.4785
Slowinskie	C	62.5	1033	77.25	6.659	0.133333	54.3619	16.4785
Slowinskie	C	63.5	1040.5	77.25	6.307	0.133333	54.3619	16.4785
Slowinskie	C	64.5	1048	77.5	7.448	0.133333	54.3619	16.4785
Slowinskie	C	96.5	1216.5	71.75	13.756	0.142857	54.3619	16.4785
Slowinskie	C	97.5	1223.5	71.5	15.255	0.142857	54.3619	16.4785
Slowinskie	C	98.5	1230.5	72.5	10.185	0.142857	54.3619	16.4785
Slowinskie	C	65.5	1054.5	77.25	6.725	0.153846	54.3619	16.4785
Slowinskie	C	86.5	1159	67.5	11.842	0.166667	54.3619	16.4785
Slowinskie	C	91.5	1187	68.5	13.152	0.166667	54.3619	16.4785
Slowinskie	C	95.5	1209.5	72.25	15.424	0.166667	54.3619	16.4785
Slowinskie	C	76.5	1106	67.5	7.491	0.181818	54.3619	16.4785
Slowinskie	C	77.5	1111.5	67.5	6.09	0.181818	54.3619	16.4785
Slowinskie	C	80.5	1127	69	8.349	0.181818	54.3619	16.4785
Slowinskie	C	81.5	1132.5	68	8.49	0.181818	54.3619	16.4785
Slowinskie	C	85.5	1153	68.25	12.406	0.181818	54.3619	16.4785
Slowinskie	C	87.5	1164.5	67.75	12.863	0.181818	54.3619	16.4785
Slowinskie	C	88.5	1170	68	12.49	0.181818	54.3619	16.4785
Slowinskie	C	89.5	1175.5	69	11.311	0.181818	54.3619	16.4785
Slowinskie	C	90.5	1181	69.25	11.886	0.181818	54.3619	16.4785
Slowinskie	C	92.5	1192.5	69.25	16.337	0.181818	54.3619	16.4785
Slowinskie	C	93.5	1198	70.25	11.9	0.181818	54.3619	16.4785
Slowinskie	C	94.5	1203.5	71.5	13.07	0.181818	54.3619	16.4785
Slowinskie	C	70.5	1077.5	72.5	8.501	0.2	54.3619	16.4785
Slowinskie	C	73.5	1091.5	68.5	6.811	0.2	54.3619	16.4785
Slowinskie	C	78.5	1116.5	67.75	4.653	0.2	54.3619	16.4785
Slowinskie	C	79.5	1121.5	68.75	7.297	0.2	54.3619	16.4785
Slowinskie	C	82.5	1137.5	67.25	11.106	0.2	54.3619	16.4785
Slowinskie	C	84.5	1147.5	68.5	9.75	0.2	54.3619	16.4785
Slowinskie	C	66.5	1059	76.25	6.19	0.222222	54.3619	16.4785
Slowinskie	C	67.5	1063.5	75.5	6.334	0.222222	54.3619	16.4785
Slowinskie	C	68.5	1068	74.75	8.303	0.222222	54.3619	16.4785
Slowinskie	C	69.5	1072.5	73.75	9.218	0.222222	54.3619	16.4785
Slowinskie	C	71.5	1082	70.75	8.27	0.222222	54.3619	16.4785
Slowinskie	C	72.5	1086.5	69.25	7.02	0.222222	54.3619	16.4785
Slowinskie	C	74.5	1096	68.75	5.229	0.222222	54.3619	16.4785
Slowinskie	C	75.5	1100.5	68.25	6.545	0.222222	54.3619	16.4785
Stazki	C	16	273	198.5	9.2	0.0434783	54.4244	18.0833
Stazki	C	18	318	196.5	6.062	0.0434783	54.4244	18.0833
Stazki	C	20	363	211.5	32.648	0.0434783	54.4244	18.0833
Stazki	C	22	408	191	16.526	0.0434783	54.4244	18.0833
Stazki	C	23	431	188.5	3.354	0.0434783	54.4244	18.0833
Stazki	C	25	476	195.5	4.774	0.0434783	54.4244	18.0833
Stazki	C	11	165	177	11.708	0.0454545	54.4244	18.0833
Stazki	C	14	229	191.5	7.094	0.0454545	54.4244	18.0833
Stazki	C	17	295	196.5	4.523	0.0454545	54.4244	18.0833
Stazki	C	19	340	202.5	3.696	0.0454545	54.4244	18.0833
Stazki	C	21	385	201	13.529	0.0454545	54.4244	18.0833
Stazki	C	24	453	189.5	12.155	0.0454545	54.4244	18.0833
Stazki	C	26	498	178.5	10.362	0.0454545	54.4244	18.0833
Stazki	C	27	520	165.5	5.687	0.0454545	54.4244	18.0833
Stazki	C	12	186	178.5	14.669	0.047619	54.4244	18.0833
Stazki	C	13	207	183.5	7.279	0.047619	54.4244	18.0833
Stazki	C	15	250	205	11.707	0.047619	54.4244	18.0833
Stazki	C	36	704	85	4.958	0.048913	54.4244	18.0833
Stazki	C	8	103	151.5	11.838	0.05	54.4244	18.0833
Stazki	C	9	123	163.5	8.721	0.05	54.4244	18.0833
Stazki	C	10	143	180	9.247	0.05	54.4244	18.0833
Stazki	C	39	735	95	9.603	0.0909091	54.4244	18.0833
Stazki	C	37	714	86	5.058	0.1	54.4244	18.0833
Stazki	C	38	724	89.5	4.899	0.1	54.4244	18.0833
Stazki	C	40	745	102	13.316	0.1	54.4244	18.0833
Stazki	C	41	755	98	5.878	0.1	54.4244	18.0833
Stazki	C	43	774	92.5	4.618	0.1	54.4244	18.0833
Stazki	C	45	793	94.5	5.945	0.1	54.4244	18.0833
Stazki	C	46	803	90	4.947	0.1	54.4244	18.0833
Stazki	C	48	822	83.5	4.589	0.1	54.4244	18.0833
Stazki	C	42	764	94.5	4.747	0.111111	54.4244	18.0833
Stazki	C	44	783	93	4.955	0.111111	54.4244	18.0833
Stazki	C	47	812	86	4.735	0.111111	54.4244	18.0833
Stazki	C	49	831	83	5.028	0.111111	54.4244	18.0833
Stazki	C	50	840	86	8.538	0.111111	54.4244	18.0833
Stazki	C	50.5	844.5	85.75	13.108	0.111111	54.4244	18.0833
Stazki	C	53	866	89	10.822	0.111111	54.4244	18.0833
Stazki	C	55	883	97	9.672	0.111111	54.4244	18.0833
Stazki	C	52	857	86	10.456	0.12	54.4244	18.0833
Stazki	C	54	874	93	14.741	0.125	54.4244	18.0833
Stazki	C	56	891	97.5	6.636	0.125	54.4244	18.0833
Stazki	C	58	906	99	10.099	0.125	54.4244	18.0833
Stazki	C	59	914	103	11.012	0.125	54.4244	18.0833
Stazki	C	60	922	108	6.018	0.125	54.4244	18.0833
Stazki	C	62	937	111.5	6.051	0.125	54.4244	18.0833
Stazki	C	63	945	116	6.373	0.125	54.4244	18.0833
Stazki	C	65	960	124.5	5.748	0.125	54.4244	18.0833
Stazki	C	66	968	124	6.648	0.125	54.4244	18.0833
Stazki	C	67	976	125.5	6.189	0.125	54.4244	18.0833
Stazki	C	68	984	128	7.119	0.125	54.4244	18.0833
Stazki	C	69	992	131.5	8.298	0.125	54.4244	18.0833
Stazki	C	71	1007	139.5	8.525	0.125	54.4244	18.0833
Stazki	C	72	1015	140	7.371	0.125	54.4244	18.0833
Stazki	C	73	1023	140	8.03	0.125	54.4244	18.0833
Stazki	C	75	1038	145	9.151	0.125	54.4244	18.0833
Stazki	C	76	1046	148.5	14.286	0.125	54.4244	18.0833
Stazki	C	78	1061	153	7.698	0.125	54.4244	18.0833
Stazki	C	79	1069	157.5	8.646	0.125	54.4244	18.0833
Stazki	C	80	1077	161	7.235	0.125	54.4244	18.0833
Stazki	C	81	1085	160.5	6.577	0.125	54.4244	18.0833
Stazki	C	83	1100	164.5	6.331	0.125	54.4244	18.0833
Stazki	C	84	1108	167	6.125	0.125	54.4244	18.0833
Stazki	C	85	1116	171.5	6.464	0.125	54.4244	18.0833
Stazki	C	87	1131	170	5.841	0.125	54.4244	18.0833
Stazki	C	89	1146	175.5	7.347	0.125	54.4244	18.0833
Stazki	C	91	1161	181.5	7.026	0.125	54.4244	18.0833
Stazki	C	92	1169	180	5.418	0.125	54.4244	18.0833
Stazki	C	93	1177	180.5	6.706	0.125	54.4244	18.0833
Stazki	C	95	1192	186.5	6.057	0.125	54.4244	18.0833
Stazki	C	96	1200	188	6.093	0.125	54.4244	18.0833
Stazki	C	97	1208	188	6.266	0.125	54.4244	18.0833
Stazki	C	98	1216	190	6.375	0.125	54.4244	18.0833
Stazki	C	99	1224	193.5	6.043	0.125	54.4244	18.0833
Stazki	C	101	1239	195	6.714	0.125	54.4244	18.0833
Stazki	C	102	1247	192.5	7.406	0.125	54.4244	18.0833
Stazki	C	103	1255	193.5	8.277	0.125	54.4244	18.0833
Stazki	C	104	1263	196.5	8.495	0.125	54.4244	18.0833
Stazki	C	106	1278	195.5	9.18	0.125	54.4244	18.0833
Stazki	C	57	898	97.5	7.617	0.142857	54.4244	18.0833
Stazki	C	61	929	109	6.902	0.142857	54.4244	18.0833
Stazki	C	64	952	119.5	5.875	0.142857	54.4244	18.0833
Stazki	C	70	999	136.5	8.753	0.142857	54.4244	18.0833
Stazki	C	74	1030	143.5	8.861	0.142857	54.4244	18.0833
Stazki	C	77	1053	148.5	8.006	0.142857	54.4244	18.0833
Stazki	C	82	1092	162	7.393	0.142857	54.4244	18.0833
Stazki	C	86	1123	170.5	7.06	0.142857	54.4244	18.0833
Stazki	C	88	1138	173	5.579	0.142857	54.4244	18.0833
Stazki	C	90	1153	179.5	7.11	0.142857	54.4244	18.0833
Stazki	C	94	1184	184	6.129	0.142857	54.4244	18.0833
Stazki	C	100	1231	195.5	6	0.142857	54.4244	18.0833
Stazki	C	105	1270	198.5	9.007	0.142857	54.4244	18.0833
Stazki	C	107	1285	193	8.336	0.142857	54.4244	18.0833
Stordalen1	S	4.75	100.525	37.85	6.71396	0.0288184	68.3568	19.0484
Stordalen2	S	19	608.2	72.2	32.6393	0.0201207	68.3564	19.0441
Stordalen2	S	20	657.7	100.3	26.0851	0.020202	68.3564	19.0441
Stordalen2	S	17	513	64.7	23.9641	0.0218341	68.3564	19.0441
Stordalen2	S	18	558.5	85.1	29.4459	0.021978	68.3564	19.0441
Stordalen2	S	21	701.2	81.1	30.9236	0.0229885	68.3564	19.0441
Stordalen2	S	22	744.7	79.8	25.5627	0.0229885	68.3564	19.0441
Stordalen2	S	23	787	42.5	27.2633	0.0236407	68.3564	19.0441
Stordalen2	S	24	829	42.6	25.7337	0.0238095	68.3564	19.0441
Stordalen2	S	5	109.2	45	7.18199	0.0288184	68.3564	19.0441
Stordalen2	S	6	143.4	94.7	7.78707	0.0292398	68.3564	19.0441
Stordalen2	S	16	467.2	65.1	29.342	0.0293255	68.3564	19.0441
Stordalen2	S	15	433.1	68.5	11.723	0.0294985	68.3564	19.0441
Stordalen2	S	14	399.2	87.1	8.98547	0.0304878	68.3564	19.0441
Stordalen2	S	13	366.4	96	14.8068	0.030581	68.3564	19.0441
Stordalen2	S	7	176	101.9	6.35497	0.0306748	68.3564	19.0441
Stordalen2	S	8	208.1	123.2	8.29191	0.0311526	68.3564	19.0441
Stordalen2	S	9	240	116	5.3877	0.031348	68.3564	19.0441
Stordalen2	S	10	271.5	128.7	6.04076	0.031746	68.3564	19.0441
Stordalen2	S	11	302.6	116.2	5.91926	0.0321543	68.3564	19.0441
Stordalen2	S	12	333.7	112.8	7.13558	0.0321543	68.3564	19.0441
Taul Muced	C	114	982.4	202.85	3.664	0.0828157	47.5739	24.545
Taul Muced	C	150	1402	350.55	4.83	0.0838574	47.5739	24.545
Taul Muced	C	146	1354.3	329.15	5.288	0.0840336	47.5739	24.545
Taul Muced	C	138	1259.2	301.4	4.475	0.0842105	47.5739	24.545
Taul Muced	C	142	1306.7	316.25	4.882	0.0842105	47.5739	24.545
Taul Muced	C	154	1449.4	363	5.267	0.0843882	47.5739	24.545
Taul Muced	C	158	1496.4	372.1	4.523	0.0851064	47.5739	24.545
Taul Muced	C	134	1211.7	289.9	1.193	0.0858369	47.5739	24.545
Taul Muced	C	162	1543	384.25	1.236	0.0858369	47.5739	24.545
Taul Muced	C	126	1120.1	255.85	4.675	0.0860215	47.5739	24.545
Taul Muced	C	122	1073.6	236.85	3.059	0.0867679	47.5739	24.545
Taul Muced	C	102	843.6	132.15	5.905	0.0869565	47.5739	24.545
Taul Muced	C	110	934.1	184.2	0.919	0.087146	47.5739	24.545
Taul Muced	C	58	363	152.85	20.253	0.0883002	47.5739	24.545
Taul Muced	C	118	1027.5	220.4	6.437	0.0886918	47.5739	24.545
Taul Muced	C	130	1165.1	276.95	5.107	0.0888889	47.5739	24.545
Taul Muced	C	70	494.9	154.65	4.011	0.0890869	47.5739	24.545
Taul Muced	C	96	774.6	90.25	7.748	0.0894855	47.5739	24.545
Taul Muced	C	106	888.2	156.75	-0.19	0.0896861	47.5739	24.545
Taul Muced	C	90	708.2	96.2	7.187	0.0900901	47.5739	24.545
Taul Muced	C	62	407	151.65	9.75	0.0909091	47.5739	24.545
Taul Muced	C	92	729.9	79	7.157	0.0921659	47.5739	24.545
Taul Muced	C	50	272.4	146.85	21.938	0.0925926	47.5739	24.545
Taul Muced	C	86	663.8	108.85	11.756	0.0928074	47.5739	24.545
Taul Muced	C	66	450	149.35	11.132	0.0930233	47.5739	24.545
Taul Muced	C	82	620.7	124.55	11.193	0.0943396	47.5739	24.545
Taul Muced	C	42	187.7	116	17.641	0.0954654	47.5739	24.545
Taul Muced	C	78	578.3	136.75	12.806	0.0954654	47.5739	24.545
Taul Muced	C	38	145.8	97.3	15.062	0.0956938	47.5739	24.545
Taul Muced	C	46	229.2	130.75	17.43	0.0963855	47.5739	24.545
Taul Muced	C	74	536.4	146.45	11.421	0.0963855	47.5739	24.545
Taul Muced	C	34	104	73.7	12.928	0.101523	47.5739	24.545
